# Supplementary material for: Bdellovibrio’s prey-independent lifestyle is fueled by amino acids as a carbon source
Source: Appl Microbiol Biotechnol. 2024 Jul 20;108(1):422. doi: 10.1007/s00253-024-13250-y (PMC11271337; doi:10.1007/s00253-024-13250-y)
Supplement: Supplementary file 1 — Supplementary file1 (XLSX 105 KB) [file 253_2024_13250_MOESM1_ESM.xlsx]

## Sheet: README
Applied Microbiology and Biotechnology
Bdellovibrio’s prey-independent lifestyle is fueled by amino acids as a carbon source
Cristina Herencias1,5*†, Virginia Rivero-Buceta2,6†, Sergio Salgado2,6, Natalia Hernández-Herreros2,6, Fernando Baquero1,4, Rosa del Campo1,5, Juan Nogales3,6 and M Auxiliadora Prieto2,6*.
1Department of Microbiology, Hospital Universitario Ramón y Cajal, Instituto Ramón y Cajal de Investigacion Sanitaria (IRYCIS), Madrid, Spain.
2Polymer Biotechnology laboratory, Biological Research Center-Margarita Salas, CSIC, Madrid, Spain.
3Systems Biotechnology Group, Department of Systems Biology, Centro Nacional de Biotecnología, CSIC, Madrid, Spain,
4Centro de Investigación Biomédica en Red de Epidemiología y Salud Pública-CIBERESP, Instituto Carlos III, Madrid, Spain,
5Centro de Investigación Biomédica en Red de Enfermedades Infecciosas-CIBERINFEC, Instituto de Salud Carlos III, Madrid, Spain.
6Interdisciplinary Platform for Sustainable Plastics towards a Circular Economy-CSIC (SusPlast-CSIC), Madrid, Spain
†These authors contributed equally and should be considered as both first authors
*Corresponding authors: Cristina Herencias (cherodr@gmail.com) and M Auxiliadora Prieto (auxi@cib.csic.es)

## Sheet: Figure 1a and 5a
medium	replica	time	value
PYE	A	0	2.10E+09
PYE	B	0	1.03E+09
PYE	C	0	1.80E+09
PYE	D	0	6.60E+08
PYE	E	0	2.40E+09
PYE	F	0	3.20E+09
PYE	A	96	6.00E+07
PYE	B	96	8.50E+07
PYE	C	96	9.00E+07
PYE	D	96	98778206.6
PYE	E	96	276197371
PYE	F	96	211333439
Hepes	A	0	2.10E+09
Hepes	B	0	1.03E+09
Hepes	C	0	1.80E+09
Hepes	D	0	6.60E+08
Hepes	E	0	2.40E+09
Hepes	F	0	3.20E+09
Hepes	A	96	15000
Hepes	B	96	20000
Hepes	C	96	80000
Hepes	D	96	3.00E+05
Hepes	E	96	80000
Hepes	F	96	12000
CAV	A	0	2.10E+09
CAV	B	0	1.03E+09
CAV	C	0	1.80E+09
CAV	D	0	6.60E+08
CAV	E	0	2.40E+09
CAV	F	0	3.20E+09
Hepes	A	24	8.00E+07
Hepes	B	24	5.00E+07
Hepes	C	24	4.30E+08
Hepes	D	24	1.97E+08
Hepes	E	24	2.74E+08
Hepes	F	24	4.00E+07
PYE	A	24	1.70E+09
PYE	B	24	3.60E+09
PYE	C	24	2.16E+09
PYE	D	24	4.00E+09
PYE	E	24	8.41E+08
PYE	F	24	9.00E+08
CAV	A	96	224796204
CAV	B	96	1606019.93
CAV	C	96	1414213.56
CAV	D	96	253000
CAV	A	48	21509687.7
CAV	B	48	28722813.2
CAV	C	48	10198039
CAV	D	48	4075000
Hepes	A	48	2.00E+06
Hepes	B	48	1500000
Hepes	C	48	4.00E+07
Hepes	D	48	1133333.33
Hepes	E	48	1060000
Hepes	F	48	2.00E+07
PYE	A	48	9.00E+08
PYE	B	48	3.20E+08
PYE	C	48	9.20E+08
PYE	D	48	376666667
PYE	E	48	2.50E+08
PYE	F	48	516666667

## Sheet: Figure 1b and 5b
medium	replica	time	value1
PYE	A	0	4555600000000000
PYE	B	0	296300000000000
PYE	C	0	4222200000000000
PYE	D	0	3333300000000000
PYE	E	0	2592600000000000
PYE	F	0	4074100000000000
PYE	A	96	5420800000000000
PYE	B	96	4545200000000000
PYE	C	96	1.2593e+16
PYE	D	96	2.2222e+16
PYE	E	96	1.5556e+16
PYE	F	96	1.8519e+16
Hepes	A	0	4555600000000000
Hepes	B	0	296300000000000
Hepes	C	0	4222200000000000
Hepes	D	0	3333300000000000
Hepes	E	0	2592600000000000
Hepes	F	0	4074100000000000
Hepes	A	96	185190000000000
Hepes	B	96	166670000000000
Hepes	C	96	118520000000000
Hepes	D	96	259260000000000
Hepes	E	96	370370000000000
Hepes	F	96	444440000000000
CAV	A	0	4555600000000000
CAV	B	0	296300000000000
CAV	C	0	4222200000000000
CAV	D	0	3333300000000000
CAV	E	0	2592600000000000
CAV	F	0	4074100000000000
Hepes	A	24	802880000000000
Hepes	B	24	762560000000000
Hepes	C	24	922110000000000
Hepes	D	24	765490000000000
Hepes	E	24	2616500000000000
Hepes	F	24	167700000000000
PYE	A	24	5148100000000000
PYE	B	24	4259300000000000
PYE	C	24	5370400000000000
PYE	D	24	7407400000000000
PYE	E	24	703700000000000
PYE	F	24	296300000000000
CAV	A	96	365850000000000
CAV	B	96	418490000000000
CAV	C	96	422710000000000
CAV	D	96	308980000000000
CAV	A	48	84380000000000
CAV	B	48	2146800000000000
CAV	C	48	102300000000000
CAV	D	48	782720000000000
Hepes	A	48	185190000000000
Hepes	B	48	3703703704
Hepes	C	48	925930000000000
Hepes	D	48	259260000000000
Hepes	E	48	129630000000000
Hepes	F	48	4444444444
PYE	A	48	4333300000000000
PYE	B	48	259260000000000
PYE	C	48	385190000000000
PYE	D	48	496300000000000
PYE	E	48	7259300000000000
PYE	F	48	5703700000000000

## Sheet: Figure 1c and 5c
sample	ATP
Hepes_0_A	887335
Hepes_0_B	1105497
Hepes_0_C	1105324
Hepes_0_D	9643
Hepes_0_E	101831811
Hepes_0_F	19965035
PYE_0_A	887335
PYE_0_B	1105497
PYE_0_C	1105324
PYE_0_D	9643
PYE_0_E	101831811
PYE_0_F	19965035
cav_0_A	887335
cav_0_B	1105497
cav_0_C	1105324
cav_0_D	9643
cav_0_E	101831811
cav_0_F	19965035
Hepes_24_A	5245
Hepes_24_B	4723
Hepes_24_C	5467
Hepes_24_D	6523
Hepes_24_E	53150628
Hepes_24_F	65515155
Hepes_48_A	28158034
Hepes_48_B	34441607
Hepes_48_C	17267401
Hepes_48_D	27519577
Hepes_48_E	46099205
Hepes_48_F	19802772
Hepes_96_A	3023964
Hepes_96_B	1280726
Hepes_96_C	138957
Hepes_96_D	4133033
Hepes_96_E	5944422
Hepes_96_F	3225178
PYE_24_A	10.1829
PYE_24_B	1271525
PYE_24_C	7493-11-01
PYE_24_D	10632
PYE_24_E	134773736
PYE_24_F	415356152
PYE_48_A	749273119
PYE_48_B	818487092
PYE_48_C	442349937
PYE_48_D	787122682
PYE_48_E	386736012
PYE_48_F	291206609
PYE_96_A	161270903
PYE_96_B	205243209
PYE_96_C	145348036
PYE_96_D	171945058
PYE_96_E	183257056
PYE_96_F	113124744
cav_48_A	509719
cav_48_B	59138994
cav_48_C	72924066
cav_48_D	73073817
cav_96_A	55055447
cav_96_B	44222039
cav_96_C	39950231
cav_96_D	72998941

## Sheet: Figure 1d and 5d
sample	biomass
Hepes_0_A	247059
Hepes_0_B	444
Hepes_0_C	0.39
Hepes_0_D	43333
Hepes_0_E	0.3
Hepes_0_F	0.39
PYE_0_A	247059
PYE_0_B	444
PYE_0_C	0.39
PYE_0_D	43333
PYE_0_E	0.3
PYE_0_F	0.39
cav_0_A	247059
cav_0_B	444
cav_0_C	0.39
cav_0_D	43333
cav_0_E	0.3
cav_0_F	0.39
Hepes_24_A	16111
Hepes_24_B	36111
Hepes_24_C	35555
Hepes_24_D	22465
Hepes_24_E	0.21
Hepes_24_F	243
Hepes_48_A	0.04
Hepes_48_B	0.03
Hepes_48_C	0.04
Hepes_48_D	0.04
Hepes_96_A	0.03
Hepes_96_B	0.02
Hepes_96_C	0.02
Hepes_96_D	0.02
PYE_24_A	638889
PYE_24_B	755556
PYE_24_C	716667
PYE_24_D	81111
PYE_24_E	0.73
PYE_24_F	6439
PYE_48_A	0.64
PYE_48_B	0.81
PYE_48_C	1
PYE_48_D	6055
PYE_96_A	0.27
PYE_96_B	0.28
PYE_96_C	0.24
PYE_96_D	0.16
cav_48_A	5501
cav_48_B	5342
cav_48_C	4600
cav_48_D	5306
cav_96_A	3390722
cav_96_B	1297564
cav_96_C	1379027
cav_96_D	21211

## Sheet: Figure S2 total metabolite upta
Metabolite	Control0h	Control48	Bd48h
5,6-dihydro-3-(hydroxymethyl)-2-methyl-1,4-oxathiin	0	0	14262.2
ethylamine	0	0	0
carbodiimide	0	0	17076.5
ethylenglycol	0	0	5305.51
1,3,3-trimethyloxindole	0	0	5564.73
silane	0	0	3713.87
acetic acid	0	0	3741.98
L-valine	0	6293.56	22909.5
alanine	4906.17	15768	14068.3
glycine	0	6453.75	5358.74
L-norvaline	6521.42	0	5021.17
L-valine	11433.7	16395.1	15702.6
serine	38048	5796.51	40049
phosphate	26244.4	25574.2	23151.9
L-threonine	24130.6	18866.5	34626.8
glycine	21109.1	23393.5	20704.6
butanedioic acid	8057.46	5136.4	11565.3
propanoic acid	5201.58	5122.81	10584.9
serine	4308.62	4308.62	6663.63
fumaric acid	5916.53	8292.98	11499.6
L-serine	8347.77	24852.8	13766
L-threonine	22016.8	29259.5	17831.8
L-methionine	6544.52	6243.73	19283.9
malic acid	0	0	25906.9
L-proline	0	0	3858.81
L-glutamic acid	0	0	26279.9
rythronic acid	0	0	10580.4
phenylalanine	0	0	13845.7
1-H-indole-2-acetic acid	0	0	4197.09
10-hydroxybenzoflavine	0	0	5870.24
glutamine	0	0	15339.1
arabinofuranose	0	0	7241.82
phosphoric acid	0	0	13222.8
D-altrose	0	0	12973.3
ornithine	0	0	13988.8
arabinohexanoic acid	0	0	19143.1
tyrosine	0	0	15949.1
D-glucose	0	0	4707.31
D-galactose	0	0	12369.2
D-mannitol	0	0	5262.62
alpha-D-mannopyranoside	0	0	4580.8
D-mannitol	0	0	4501.45
D-gluconic acid	0	0	10773.3
hexadecanoic acid	0	0	2674
inositol	0	0	28582.8

## Sheet: Figure S2 QTOF amino acids
Medium	Replica	Metabolite	Value
PYE0	A	Alanine	5.84575
PYE0	B	Alanine	6.03387
PYE96	A	Alanine	6.77075
PYE96	B	Alanine	7.39934
bd96	A	Alanine	8.89919
bd96	B	Alanine	6.79934
bd96	C	Alanine	5.98281
bd96	D	Alanine	6.28424
bd96	E	Alanine	7.63503
bd96	F	Alanine	7.30292
PYE0	A	Valine	3.01297
PYE0	B	Valine	3.29858
PYE96	A	Valine	3.68827
PYE96	B	Valine	5.00706
bd96	A	Valine	3.94887
bd96	B	Valine	3.1554
bd96	C	Valine	3.47911
bd96	D	Valine	3.50521
bd96	E	Valine	3.40424
bd96	F	Valine	3.23458
PYE0	A	Leucine	5.61089
PYE0	B	Leucine	5.5335
PYE96	A	Leucine	4.49188
PYE96	B	Leucine	4.56094
bd96	A	Leucine	3.65156
bd96	B	Leucine	5.40827
bd96	C	Leucine	4.82322
bd96	D	Leucine	4.75271
bd96	E	Leucine	5.06717
bd96	F	Leucine	3.33365
PYE0	A	Isoleucine	4.34397
PYE0	B	Isoleucine	4.54319
PYE96	A	Isoleucine	3.77463
PYE96	B	Isoleucine	4.42355
bd96	A	Isoleucine	3.21088
bd96	B	Isoleucine	4.12036
bd96	C	Isoleucine	3.28438
bd96	D	Isoleucine	3.85361
bd96	E	Isoleucine	2.87785
bd96	F	Isoleucine	3.13083
PYE0	A	Proline	12.495
PYE0	B	Proline	12.8895
PYE96	A	Proline	14.396
PYE96	B	Proline	15.1439
bd96	A	Proline	15.0912
bd96	B	Proline	11.1862
bd96	C	Proline	12.4482
bd96	D	Proline	11.668
bd96	E	Proline	12.9696
bd96	F	Proline	11.2617
PYE0	A	Glycine	2.99725
PYE0	B	Glycine	2.89452
PYE96	A	Glycine	4.60777
PYE96	B	Glycine	3.98995
bd96	A	Glycine	5.10022
bd96	B	Glycine	3.09742
bd96	C	Glycine	3.63494
bd96	D	Glycine	2.73046
bd96	E	Glycine	4.14909
bd96	F	Glycine	3.78572
PYE0	A	Serine	4.93541
PYE0	B	Serine	4.3287
PYE96	A	Serine	8.16335
PYE96	B	Serine	7.00386
bd96	A	Serine	1.69091
bd96	B	Serine	1.23224
bd96	C	Serine	1.17442
bd96	D	Serine	0.700444
bd96	E	Serine	1.52212
bd96	F	Serine	1.18233
PYE0	A	Threonine	4.61673
PYE0	B	Threonine	4.84014
PYE96	A	Threonine	3.40371
PYE96	B	Threonine	3.81484
bd96	A	Threonine	0.484292
bd96	B	Threonine	0.345612
bd96	C	Threonine	0.489106
bd96	D	Threonine	0.570733
bd96	E	Threonine	0.411716
bd96	F	Threonine	0.408354
PYE0	A	Aspartic acid	9.32459
PYE0	B	Aspartic acid	9.01938
PYE96	A	Aspartic acid	7.25756
PYE96	B	Aspartic acid	8.87188
bd96	A	Aspartic acid	7.52052
bd96	B	Aspartic acid	6.74499
bd96	C	Aspartic acid	7.29148
bd96	D	Aspartic acid	8.6083
bd96	E	Aspartic acid	7.85424
bd96	F	Aspartic acid	6.12981
PYE0	A	Glutamic acid	9.0375
PYE0	B	Glutamic acid	8.50238
PYE96	A	Glutamic acid	4.75017
PYE96	B	Glutamic acid	5.0287
bd96	A	Glutamic acid	3.52209
bd96	B	Glutamic acid	3.6772
bd96	C	Glutamic acid	2.62999
bd96	D	Glutamic acid	4.47246
bd96	E	Glutamic acid	3.74212
bd96	F	Glutamic acid	4.38526
PYE0	A	Phenylalanine	3.10306
PYE0	B	Phenylalanine	2.73721
PYE96	A	Phenylalanine	2.1941
PYE96	B	Phenylalanine	2.89166
bd96	A	Phenylalanine	2.93636
bd96	B	Phenylalanine	2.67413
bd96	C	Phenylalanine	1.88814
bd96	D	Phenylalanine	3.70731
bd96	E	Phenylalanine	2.81575
bd96	F	Phenylalanine	2.94495
PYE0	A	Asparagine	0.540733
PYE0	B	Asparagine	0.450218
PYE96	A	Asparagine	0
PYE96	B	Asparagine	0
bd96	A	Asparagine	0
bd96	B	Asparagine	0.307692
bd96	C	Asparagine	0
bd96	D	Asparagine	0.381331
bd96	E	Asparagine	0
bd96	F	Asparagine	0.455135
PYE0	A	Lysine	6.62997
PYE0	B	Lysine	6.91351
PYE96	A	Lysine	4.09779
PYE96	B	Lysine	0.418516
bd96	A	Lysine	0
bd96	B	Lysine	3.81668
bd96	C	Lysine	4.33865
bd96	D	Lysine	4.91484
bd96	E	Lysine	5.32749
bd96	F	Lysine	4.9691
PYE0	A	Ornithine	0.700017
PYE0	B	Ornithine	0
PYE96	A	Ornithine	0.351361
PYE96	B	Ornithine	0
bd96	A	Ornithine	0
bd96	B	Ornithine	0.573873
bd96	C	Ornithine	0
bd96	D	Ornithine	0
bd96	E	Ornithine	0.437154
bd96	F	Ornithine	0.723928
PYE0	A	Tyrosine	0.496393
PYE0	B	Tyrosine	0.388823
PYE96	A	Tyrosine	0
PYE96	B	Tyrosine	0
bd96	A	Tyrosine	0
bd96	B	Tyrosine	0.847521
bd96	C	Tyrosine	0.112772
bd96	D	Tyrosine	1.22453
bd96	E	Tyrosine	0.410535
bd96	F	Tyrosine	1.29685
PYE0	A	Tryptophan	0.20172
PYE0	B	Tryptophan	0.402013
PYE96	A	Tryptophan	0
PYE96	B	Tryptophan	0
bd96	A	Tryptophan	0
bd96	B	Tryptophan	0.416136
bd96	C	Tryptophan	0.2196
bd96	D	Tryptophan	0.26279
bd96	E	Tryptophan	0.287928
bd96	F	Tryptophan	1.32333

## Sheet: Figure S2 GTOF other metabolite
Medium	Replica	Metabolite	Value
PYE0	A	ethane	0
PYE0	B	ethane	0
PYE96	A	ethane	0
PYE96	B	ethane	0
Bd96	A	ethane	0
Bd96	B	ethane	0
Bd96	C	ethane	0
Bd96	D	ethane	0
Bd96	E	ethane	0.11
Bd96	F	ethane	0.07
PYE0	A	N-Benzyl-N-ethyl-p-isopropylbenzamide	0.17
PYE0	B	N-Benzyl-N-ethyl-p-isopropylbenzamide	0
PYE96	A	N-Benzyl-N-ethyl-p-isopropylbenzamide	0
PYE96	B	N-Benzyl-N-ethyl-p-isopropylbenzamide	0
Bd96	A	N-Benzyl-N-ethyl-p-isopropylbenzamide	0
Bd96	B	N-Benzyl-N-ethyl-p-isopropylbenzamide	0
Bd96	C	N-Benzyl-N-ethyl-p-isopropylbenzamide	0
Bd96	D	N-Benzyl-N-ethyl-p-isopropylbenzamide	0.18
Bd96	E	N-Benzyl-N-ethyl-p-isopropylbenzamide	0.21
Bd96	F	N-Benzyl-N-ethyl-p-isopropylbenzamide	0.18
PYE0	A	2-Butenoic acid	0
PYE0	B	2-Butenoic acid	0
PYE96	A	2-Butenoic acid	0
PYE96	B	2-Butenoic acid	0
Bd96	A	2-Butenoic acid	0.37
Bd96	B	2-Butenoic acid	0.35
Bd96	C	2-Butenoic acid	0.2
Bd96	D	2-Butenoic acid	0.18
Bd96	E	2-Butenoic acid	0.2
Bd96	F	2-Butenoic acid	0.18
PYE0	A	Butanoic acid	0
PYE0	B	Butanoic acid	0
PYE96	A	Butanoic acid	0
PYE96	B	Butanoic acid	0
Bd96	A	Butanoic acid	0.28
Bd96	B	Butanoic acid	0.2
Bd96	C	Butanoic acid	0.18
Bd96	D	Butanoic acid	0.25
Bd96	E	Butanoic acid	0.26
Bd96	F	Butanoic acid	0.25
PYE0	A	2-(isopropylamino)ethan-1-ol	18.48
PYE0	B	2-(isopropylamino)ethan-1-ol	15.56
PYE96	A	2-(isopropylamino)ethan-1-ol	27
PYE96	B	2-(isopropylamino)ethan-1-ol	19.35
Bd96	A	2-(isopropylamino)ethan-1-ol	34.88
Bd96	B	2-(isopropylamino)ethan-1-ol	25.96
Bd96	C	2-(isopropylamino)ethan-1-ol	33.95
Bd96	D	2-(isopropylamino)ethan-1-ol	23.21
Bd96	E	2-(isopropylamino)ethan-1-ol	27.67
Bd96	F	2-(isopropylamino)ethan-1-ol	26.04
PYE0	A	Propanedioic acid	0.2
PYE0	B	Propanedioic acid	0.27
PYE96	A	Propanedioic acid	0.23
PYE96	B	Propanedioic acid	0.21
Bd96	A	Propanedioic acid	0
Bd96	B	Propanedioic acid	0
Bd96	C	Propanedioic acid	0
Bd96	D	Propanedioic acid	0.28
Bd96	E	Propanedioic acid	0.12
Bd96	F	Propanedioic acid	0.17
PYE0	A	pyrimidine-2.4-diol	0
PYE0	B	pyrimidine-2.4-diol	0
PYE96	A	pyrimidine-2.4-diol	0
PYE96	B	pyrimidine-2.4-diol	0
Bd96	A	pyrimidine-2.4-diol	0
Bd96	B	pyrimidine-2.4-diol	0.19
Bd96	C	pyrimidine-2.4-diol	0.35
Bd96	D	pyrimidine-2.4-diol	0.28
Bd96	E	pyrimidine-2.4-diol	0.19
Bd96	F	pyrimidine-2.4-diol	0.14
PYE0	A	2-hydroxysuccinic acid	0
PYE0	B	2-hydroxysuccinic acid	0
PYE96	A	2-hydroxysuccinic acid	0
PYE96	B	2-hydroxysuccinic acid	0.22
Bd96	A	2-hydroxysuccinic acid	2.22
Bd96	B	2-hydroxysuccinic acid	1.32
Bd96	C	2-hydroxysuccinic acid	1.8
Bd96	D	2-hydroxysuccinic acid	0.98
Bd96	E	2-hydroxysuccinic acid	1.79
Bd96	F	2-hydroxysuccinic acid	1.31
PYE0	A	2-amino-2-(hydroxymethyl)propane-1.3-diol	0
PYE0	B	2-amino-2-(hydroxymethyl)propane-1.3-diol	0
PYE96	A	2-amino-2-(hydroxymethyl)propane-1.3-diol	0
PYE96	B	2-amino-2-(hydroxymethyl)propane-1.3-diol	0
Bd96	A	2-amino-2-(hydroxymethyl)propane-1.3-diol	0
Bd96	B	2-amino-2-(hydroxymethyl)propane-1.3-diol	0
Bd96	C	2-amino-2-(hydroxymethyl)propane-1.3-diol	0
Bd96	D	2-amino-2-(hydroxymethyl)propane-1.3-diol	0
Bd96	E	2-amino-2-(hydroxymethyl)propane-1.3-diol	0
Bd96	F	2-amino-2-(hydroxymethyl)propane-1.3-diol	0.21
PYE0	A	2-aminohexanedioic acid	0
PYE0	B	2-aminohexanedioic acid	0
PYE96	A	2-aminohexanedioic acid	0
PYE96	B	2-aminohexanedioic acid	0
Bd96	A	2-aminohexanedioic acid	0.56
Bd96	B	2-aminohexanedioic acid	0.64
Bd96	C	2-aminohexanedioic acid	0.4
Bd96	D	2-aminohexanedioic acid	0.47
Bd96	E	2-aminohexanedioic acid	0.68
Bd96	F	2-aminohexanedioic acid	0.47
PYE0	A	2-hydroxypropane-1.2.3-tricarboxylic acid	0
PYE0	B	2-hydroxypropane-1.2.3-tricarboxylic acid	0
PYE96	A	2-hydroxypropane-1.2.3-tricarboxylic acid	0
PYE96	B	2-hydroxypropane-1.2.3-tricarboxylic acid	0
Bd96	A	2-hydroxypropane-1.2.3-tricarboxylic acid	0.45
Bd96	B	2-hydroxypropane-1.2.3-tricarboxylic acid	0
Bd96	C	2-hydroxypropane-1.2.3-tricarboxylic acid	0.43
Bd96	D	2-hydroxypropane-1.2.3-tricarboxylic acid	0
Bd96	E	2-hydroxypropane-1.2.3-tricarboxylic acid	0
Bd96	F	2-hydroxypropane-1.2.3-tricarboxylic acid	0
PYE0	A	2.4.7-trimethyl-8-[2-[2-methylphenyl]ethenyl]-Xanthine	0
PYE0	B	2.4.7-trimethyl-8-[2-[2-methylphenyl]ethenyl]-Xanthine	0
PYE96	A	2.4.7-trimethyl-8-[2-[2-methylphenyl]ethenyl]-Xanthine	0
PYE96	B	2.4.7-trimethyl-8-[2-[2-methylphenyl]ethenyl]-Xanthine	0
Bd96	A	2.4.7-trimethyl-8-[2-[2-methylphenyl]ethenyl]-Xanthine	0
Bd96	B	2.4.7-trimethyl-8-[2-[2-methylphenyl]ethenyl]-Xanthine	1.72
Bd96	C	2.4.7-trimethyl-8-[2-[2-methylphenyl]ethenyl]-Xanthine	0
Bd96	D	2.4.7-trimethyl-8-[2-[2-methylphenyl]ethenyl]-Xanthine	1.46
Bd96	E	2.4.7-trimethyl-8-[2-[2-methylphenyl]ethenyl]-Xanthine	0
Bd96	F	2.4.7-trimethyl-8-[2-[2-methylphenyl]ethenyl]-Xanthine	0
PYE0	A	5-(p-tert-Butylphenoxymethyl)-3-(O-tolyl)-2-oxazolidone	0
PYE0	B	5-(p-tert-Butylphenoxymethyl)-3-(O-tolyl)-2-oxazolidone	0
PYE96	A	5-(p-tert-Butylphenoxymethyl)-3-(O-tolyl)-2-oxazolidone	0
PYE96	B	5-(p-tert-Butylphenoxymethyl)-3-(O-tolyl)-2-oxazolidone	0
Bd96	A	5-(p-tert-Butylphenoxymethyl)-3-(O-tolyl)-2-oxazolidone	0
Bd96	B	5-(p-tert-Butylphenoxymethyl)-3-(O-tolyl)-2-oxazolidone	0
Bd96	C	5-(p-tert-Butylphenoxymethyl)-3-(O-tolyl)-2-oxazolidone	0
Bd96	D	5-(p-tert-Butylphenoxymethyl)-3-(O-tolyl)-2-oxazolidone	0.25
Bd96	E	5-(p-tert-Butylphenoxymethyl)-3-(O-tolyl)-2-oxazolidone	0.16
Bd96	F	5-(p-tert-Butylphenoxymethyl)-3-(O-tolyl)-2-oxazolidone	0
PYE0	A	beta-D-Allopyranose	0
PYE0	B	beta-D-Allopyranose	0
PYE96	A	beta-D-Allopyranose	0
PYE96	B	beta-D-Allopyranose	0
Bd96	A	beta-D-Allopyranose	0
Bd96	B	beta-D-Allopyranose	0.19
Bd96	C	beta-D-Allopyranose	0.16
Bd96	D	beta-D-Allopyranose	0
Bd96	E	beta-D-Allopyranose	0
Bd96	F	beta-D-Allopyranose	0
PYE0	A	D-Galactose	0
PYE0	B	D-Galactose	0
PYE96	A	D-Galactose	0
PYE96	B	D-Galactose	0
Bd96	A	D-Galactose	0
Bd96	B	D-Galactose	0
Bd96	C	D-Galactose	0
Bd96	D	D-Galactose	0.17
Bd96	E	D-Galactose	0.1
Bd96	F	D-Galactose	0
PYE0	A	D-Gluconic acid	0
PYE0	B	D-Gluconic acid	0
PYE96	A	D-Gluconic acid	0
PYE96	B	D-Gluconic acid	0
Bd96	A	D-Gluconic acid	0
Bd96	B	D-Gluconic acid	0
Bd96	C	D-Gluconic acid	0
Bd96	D	D-Gluconic acid	0.13
Bd96	E	D-Gluconic acid	0.09
Bd96	F	D-Gluconic acid	0.12
PYE0	A	Hexadecanoic acid	0
PYE0	B	Hexadecanoic acid	0
PYE96	A	Hexadecanoic acid	0
PYE96	B	Hexadecanoic acid	0
Bd96	A	Hexadecanoic acid	0
Bd96	B	Hexadecanoic acid	0.34
Bd96	C	Hexadecanoic acid	0.09
Bd96	D	Hexadecanoic acid	0
Bd96	E	Hexadecanoic acid	0
Bd96	F	Hexadecanoic acid	0.12
PYE0	A	Hexadecanoic acid	0
PYE0	B	D-Mannopyranose	0.09
PYE96	A	D-Mannopyranose	0
PYE96	B	D-Mannopyranose	0
Bd96	A	D-Mannopyranose	0
Bd96	B	D-Mannopyranose	0
Bd96	C	D-Mannopyranose	0
Bd96	D	D-Mannopyranose	0.2
Bd96	E	D-Mannopyranose	0
Bd96	F	D-Mannopyranose	0
PYE0	A	beta-D-Glucopyranose	0
PYE0	B	beta-D-Glucopyranose	0
PYE96	A	beta-D-Glucopyranose	0
PYE96	B	beta-D-Glucopyranose	0
Bd96	A	beta-D-Glucopyranose	0
Bd96	B	beta-D-Glucopyranose	0.15
Bd96	C	beta-D-Glucopyranose	0.07
Bd96	D	beta-D-Glucopyranose	0
Bd96	E	beta-D-Glucopyranose	0.13
Bd96	F	beta-D-Glucopyranose	0
PYE0	A	Myo-Inositol	0.18
PYE0	B	Myo-Inositol	0.22
PYE96	A	Myo-Inositol	0
PYE96	B	Myo-Inositol	0
Bd96	A	Myo-Inositol	0
Bd96	B	Myo-Inositol	0.24
Bd96	C	Myo-Inositol	0.24
Bd96	D	Myo-Inositol	0.22
Bd96	E	Myo-Inositol	0.19
Bd96	F	Myo-Inositol	0.23
PYE0	A	11-trans-Octadecenoic acid	0
PYE0	B	11-trans-Octadecenoic acid	0
PYE96	A	11-trans-Octadecenoic acid	0
PYE96	B	11-trans-Octadecenoic acid	0
Bd96	A	11-trans-Octadecenoic acid	0
Bd96	B	11-trans-Octadecenoic acid	0.17
Bd96	C	11-trans-Octadecenoic acid	0
Bd96	D	11-trans-Octadecenoic acid	0
Bd96	E	11-trans-Octadecenoic acid	0
Bd96	F	11-trans-Octadecenoic acid	0.39
PYE0	A	2-butoxy-2-oxoethyl butyl phthalate	0
PYE0	B	2-butoxy-2-oxoethyl butyl phthalate	0.17
PYE96	A	2-butoxy-2-oxoethyl butyl phthalate	0
PYE96	B	2-butoxy-2-oxoethyl butyl phthalate	0
Bd96	A	2-butoxy-2-oxoethyl butyl phthalate	0
Bd96	B	2-butoxy-2-oxoethyl butyl phthalate	0.54
Bd96	C	2-butoxy-2-oxoethyl butyl phthalate	0
Bd96	D	2-butoxy-2-oxoethyl butyl phthalate	0
Bd96	E	2-butoxy-2-oxoethyl butyl phthalate	0
Bd96	F	2-butoxy-2-oxoethyl butyl phthalate	0
PYE0	A	D-(+)-Trehalose	6.47
PYE0	B	D-(+)-Trehalose	8.34
PYE96	A	D-(+)-Trehalose	1.85
PYE96	B	D-(+)-Trehalose	5.88
Bd96	A	D-(+)-Trehalose	0
Bd96	B	D-(+)-Trehalose	8.21
Bd96	C	D-(+)-Trehalose	7.71
Bd96	D	D-(+)-Trehalose	9.02
Bd96	E	D-(+)-Trehalose	8.05
Bd96	F	D-(+)-Trehalose	9.15
