# Supplementary material for: Bdellovibrio’s prey-independent lifestyle is fueled by amino acids as a carbon source
Source: Appl Microbiol Biotechnol. 2024 Jul 20;108(1):422. doi: 10.1007/s00253-024-13250-y (PMC11271337; doi:10.1007/s00253-024-13250-y)
Supplement: Supplementary file 2 — Supplementary file2 (XLSX 2.74 MB) [file 253_2024_13250_MOESM2_ESM.xlsx]

## Sheet: 109J_SRR14280052
Name	Type	Minimum	Maximum	Length	# Intervals	Direction	Amino Acid Change	CDS	CDS Position	Change	Codon Change	Coverage	Polymorphism Type	Protein Effect	Variant Frequency	Variant P-Value (approximate)
C	Polymorphism	157	157	1	1	none		hypothetical protein CDS	561	T -> C	GGA -> GGG	40	SNP (transition)	None	100.0%	1e-107
A	Polymorphism	163	163	1	1	none		hypothetical protein CDS	555	G -> A	AAC -> AAT	41	SNP (transition)	None	100.0%	2e-110
T	Polymorphism	175	175	1	1	none		hypothetical protein CDS	543	C -> T	GGG -> GGA	42	SNP (transition)	None	100.0%	4e-113
A	Polymorphism	45957	45957	1	1	none	Q -> H	tuf CDS	69	T -> A	CAA -> CAT	61	SNP (transversion)	Substitution	100.0%	1e-182
C	Polymorphism	51483	51483	1	1	none				A -> C		67	SNP (transversion)		100.0%	1e-200
G	Polymorphism	96661	96661	1	1	none	T -> A	hypothetical protein CDS	289	A -> G	ACA -> GCA	67	SNP (transition)	Substitution	100.0%	1e-200
C	Polymorphism	164075	164075	1	1	none				T -> C		51	SNP (transition)		100.0%	1e-152
T	Polymorphism	174123	174123	1	1	none		HAD family hydrolase CDS	306	G -> T	TCG -> TCT	55	SNP (transversion)	None	100.0%	1e-164
T	Polymorphism	188752	188752	1	1	none	C -> Y	diguanylate cyclase CDS	1193	C -> T	TGC -> TAC	55	SNP (transition)	Substitution	100.0%	1e-164
C	Polymorphism	267814	267814	1	1	none				G -> C		46	SNP (transversion)		100.0%	1e-137
T	Polymorphism	295594	295594	1	1	none	R -> Q	ATP-dependent DNA helicase RecQ CDS	1193	C -> T	CGG -> CAG	46	SNP (transition)	Substitution	100.0%	1e-137
C	Polymorphism	402155	402155	1	1	none	M -> V	fliN CDS	295	T -> C	ATG -> GTG	50	SNP (transition)	Substitution	100.0%	1e-149
A	Polymorphism	402778	402778	1	1	none	N -> Y	fliM CDS	682	T -> A	AAC -> TAC	40	SNP (transversion)	Substitution	100.0%	1e-119
C	Polymorphism	428577	428577	1	1	none	M -> V	TolB protein CDS	3706	T -> C	ATG -> GTG	73	SNP (transition)	Substitution	100.0%	1e-218
G	Polymorphism	435761	435761	1	1	none	N -> D	CHASE2 domain-containing protein CDS	1678	A -> G	AAT -> GAT	57	SNP (transition)	Substitution	100.0%	1e-170
G	Polymorphism	446440	446440	1	1	none		cyclic nucleotide-binding domain-containing protein CDS	1399	A -> G		74	SNP (transition)	Extension	100.0%	1e-221
G	Polymorphism	475119	475119	1	1	none	K -> N	fliG CDS	645	C -> G	AAG -> AAC	43	SNP (transversion)	Substitution	100.0%	1e-128
	Polymorphism	521006	521026	21	1	none	QGKDIAA ->	glutamate-1-semialdehyde 2,1-aminomutase CDS	607	-CAAGGCAAAGACATTGCCGCT	CAA,GGC,AAA,GAC,ATT,GCC,GCT ->	35	Deletion	Deletion	100.0%	3.2e-52
G	Polymorphism	534126	534126	1	1	none	N -> D	poly(A) polymerase CDS	379	A -> G	AAC -> GAC	40	SNP (transition)	Substitution	100.0%	1e-119
T	Polymorphism	1107499	1107499	1	1	none		response regulator CDS	90	G -> T		64	SNP (transversion)	Truncation	100.0%	1e-191
A	Polymorphism	1274982	1274982	1	1	none				G -> A		86	SNP (transition)		100.0%	1e-257
A	Polymorphism	1290879	1290879	1	1	none				G -> A		69	SNP (transition)		100.0%	1e-206
G	Polymorphism	1507990	1507990	1	1	none	F -> S	hypothetical protein CDS	2231	A -> G	TTT -> TCT	61	SNP (transition)	Substitution	100.0%	1e-182
T	Polymorphism	1510253	1510253	1	1	none				C -> T		69	SNP (transition)		100.0%	1e-206
G	Polymorphism	1514453	1514453	1	1	none	E -> G	Na/Pi cotransporter family protein CDS	443	A -> G	GAG -> GGG	42	SNP (transition)	Substitution	100.0%	1e-125
C	Polymorphism	1672347	1672347	1	1	none	P -> A	hypothetical protein CDS	1102	G -> C	CCG -> GCG	37	SNP (transversion)	Substitution	100.0%	1e-110
C	Polymorphism	1708513	1708513	1	1	none	E -> G	hypothetical protein CDS	413	T -> C	GAG -> GGG	49	SNP (transition)	Substitution	100.0%	1e-146
T	Polymorphism	1708736	1708736	1	1	none	P -> T	hypothetical protein CDS	190	G -> T	CCG -> ACG	57	SNP (transversion)	Substitution	100.0%	1e-170
T	Polymorphism	1727331	1727331	1	1	none				C -> T		65	SNP (transition)		100.0%	1e-194
G	Polymorphism	1751334	1751334	1	1	none				A -> G		40	SNP (transition)		100.0%	1e-119
G	Polymorphism	1766849	1766849	1	1	none	L -> P	hypothetical protein CDS	605	A -> G	CTG -> CCG	84	SNP (transition)	Substitution	100.0%	1e-251
G	Polymorphism	1779308	1779308	1	1	none	D -> G	hypothetical protein CDS	41	A -> G	GAC -> GGC	48	SNP (transition)	Substitution	100.0%	1e-143
G	Polymorphism	2099022	2099022	1	1	none		hypothetical protein CDS	268	T -> G		53	SNP (transversion)	Extension	100.0%	1e-158
T	Polymorphism	2149062	2149062	1	1	none	C -> Y	ATP-binding protein CDS	503	C -> T	TGT -> TAT	52	SNP (transition)	Substitution	100.0%	1e-155
T	Polymorphism	2186071	2186071	1	1	none	V -> L	hypothetical protein CDS	1843	G -> T	GTG -> TTG	35	SNP (transversion)	Substitution	100.0%	1e-104
A	Polymorphism	2240487	2240487	1	1	none	T -> M	hypothetical protein CDS	482	G -> A	ACG -> ATG	61	SNP (transition)	Substitution	100.0%	1e-182
T	Polymorphism	2247414	2247414	1	1	none				C -> T		57	SNP (transition)		100.0%	1.3e-153
A	Polymorphism	2247465	2247465	1	1	none				G -> A		31	SNP (transition)		100.0%	3.2e-77
G	Polymorphism	2247735	2247735	1	1	none				A -> G		31	SNP (transition)		100.0%	1e-61
C	Polymorphism	2247747	2247747	1	1	none				T -> C		34	SNP (transition)		100.0%	4e-71
A	Polymorphism	2247753	2247753	1	1	none				G -> A		37	SNP (transition)		100.0%	2e-77
G	Polymorphism	2247771	2247771	1	1	none				A -> G		41	SNP (transition)		100.0%	5e-94
G	Polymorphism	2247780	2247780	1	1	none				A -> G		42	SNP (transition)		100.0%	1.6e-100
A	Polymorphism	2247969	2247969	1	1	none				G -> A		63	SNP (transition)		100.0%	7.9e-170
A	Polymorphism	2247987	2247987	1	1	none				G -> A		57	SNP (transition)		100.0%	1.3e-153
A	Polymorphism	2248005	2248005	1	1	none				G -> A		52	SNP (transition)		100.0%	4e-140
T	Polymorphism	2248008	2248008	1	1	none				C -> T		51	SNP (transition)		100.0%	2e-137
C	Polymorphism	2326627	2326627	1	1	none	I -> M	lon CDS	2166	A -> C	ATT -> ATG	60	SNP (transversion)	Substitution	100.0%	1e-179
A	Polymorphism	2385167	2385167	1	1	none				T -> A		32	SNP (transversion)		100.0%	1e-95
A	Polymorphism	2385179	2385179	1	1	none				T -> A		32	SNP (transversion)		100.0%	1e-95
TAG	Polymorphism	2385187	2385189	3	1	none				CTA -> TAG		30	Substitution		100.0%	1e-89
G	Polymorphism	2496338	2496338	1	1	none	Y -> S	yidC CDS	149	T -> G	TAC -> TCC	84	SNP (transversion)	Substitution	100.0%	1e-251
T	Polymorphism	2594353	2594353	1	1	none		hypothetical protein CDS	201	G -> T	CCC -> CCA	41	SNP (transversion)	None	100.0%	1e-122
	Polymorphism	2594356	2594357	2	1	none		hypothetical protein CDS	197	-GC		42	Deletion	Frame Shift	100.0%	1e-62
T	Polymorphism	2783499	2783499	1	1	none	E -> K	response regulator CDS	109	C -> T	GAA -> AAA	80	SNP (transition)	Substitution	100.0%	1e-239
	Polymorphism	2872753	2872753	1	1	none				(G)8 -> (G)7		64	Deletion (tandem repeat)		100.0%	1e-95
C	Polymorphism	2967272	2967272	1	1	none		alaS CDS	1884	T -> C	AAA -> AAG	43	SNP (transition)	None	100.0%	1e-128
A	Polymorphism	3047068	3047067	0	1	none				(A)7 -> (A)8		74	Insertion (tandem repeat)		100.0%	1e-221
	Polymorphism	3217002	3217021	20	1	none		hypothetical protein CDS	240	-CACGATAGTCGCGCGAACGC		47	Deletion	Frame Shift	100.0%	3.2e-70
C	Polymorphism	3276212	3276212	1	1	none	I -> V	hypothetical protein CDS	328	T -> C	ATA -> GTA	58	SNP (transition)	Substitution	100.0%	1e-173
C	Polymorphism	3388842	3388842	1	1	none				T -> C		125	SNP (transition)		100.0%	0
G	Polymorphism	3389016	3389016	1	1	none	L -> R	prepilin-type N-terminal cleavage/methylation domain-containing protein CDS	128	T -> G	CTT -> CGT	117	SNP (transversion)	Substitution	100.0%	0
C	Polymorphism	3426733	3426733	1	1	none	R -> G	HAMP domain-containing sensor histidine kinase CDS	355	T -> C	AGG -> GGG	54	SNP (transition)	Substitution	100.0%	1e-161
A	Polymorphism	3469302	3469302	1	1	none	L -> M	substrate-binding domain-containing protein CDS	610	T -> A	TTG -> ATG	58	SNP (transversion)	Substitution	100.0%	1e-173
C	Polymorphism	3491372	3491372	1	1	none	C -> R	S1-like domain-containing RNA-binding protein CDS	103	T -> C	TGC -> CGC	42	SNP (transition)	Substitution	100.0%	1e-125
G	Polymorphism	3715590	3715590	1	1	none	L -> R	diguanylate cyclase CDS	74	T -> G	CTT -> CGT	58	SNP (transversion)	Substitution	100.0%	1e-173
C	Polymorphism	3762520	3762520	1	1	none		polA CDS	1596	T -> C	ATT -> ATC	41	SNP (transition)	None	100.0%	1e-122
C	Polymorphism	3792357	3792357	1	1	none		tetratricopeptide repeat protein CDS	1164	T -> C	AAT -> AAC	66	SNP (transition)	None	100.0%	1e-197
G	Polymorphism	3818665	3818665	1	1	none	W -> G	phnD CDS	604	T -> G	TGG -> GGG	46	SNP (transversion)	Substitution	100.0%	1e-137
C	Polymorphism	26635	26635	1	1	none	V -> G	rplD CDS	437	A -> C	GTT -> GGT	83	SNP (transversion)	Substitution	98.8%	8.3e-244
T	Polymorphism	31116	31116	1	1	none	R -> K	rpsL CDS	128	C -> T	AGG -> AAG	82	SNP (transition)	Substitution	98.8%	8.2e-241
A	Polymorphism	163888	163888	1	1	none	T -> I	helix-turn-helix transcriptional regulator CDS	59	G -> A	ACT -> ATT	78	SNP (transition)	Substitution	98.7%	7.8e-229
G	Polymorphism	2247915	2247915	1	1	none				A -> G		77	SNP (transition)		98.7%	1.9e-195
G	Polymorphism	674499	674499	1	1	none		PAS domain-containing protein CDS	211	T -> G		69	SNP (transversion)	Extension	98.6%	6.9e-202
GTCCAC	Polymorphism	1707740	1707739	0	1	none	-> VD	response regulator CDS	616	+GTCCAC	-> GTG,GAC	64	Insertion	Insertion	98.4%	6.4e-187
A	Polymorphism	2247411	2247411	1	1	none				G -> A		59	SNP (transition)		98.3%	1.5e-154
C	Polymorphism	2872357	2872357	1	1	none	R -> G	energy transducer TonB CDS	349	T -> C	AGA -> GGA	58	SNP (transition)	Substitution	98.3%	5.8e-169
A	Polymorphism	2247996	2247996	1	1	none				G -> A		56	SNP (transition)		98.2%	1.8e-146
C	Polymorphism	3643365	3643365	1	1	none	D -> G	gcvH CDS	146	T -> C	GAT -> GGT	45	SNP (transition)	Substitution	97.8%	4.5e-130
A	Polymorphism	2247789	2247789	1	1	none				G -> A		43	SNP (transition)		97.7%	6.8e-99
C	Polymorphism	2247783	2247783	1	1	none				T -> C		42	SNP (transition)		97.6%	1.7e-96
C	Polymorphism	148	148	1	1	none		hypothetical protein CDS	570	T -> C	GGA -> GGG	37	SNP (transition)	None	97.3%	2.3e-95
G	Polymorphism	27114	27114	1	1	none	S -> P	rplC CDS	622	A -> G	TCA -> CCA	72	SNP (transition)	Substitution	97.2%	2.6e-206
CCACCGCCG	Polymorphism	2176732	2176731	0	1	none	F -> FGGG	Ig-like domain-containing protein CDS	2910	+CCACCGCCG	TTC -> TTC,GGC,GGT,GGC	36	Insertion	Insertion	97.2%	3.6e-103
C	Polymorphism	2247387	2247387	1	1	none				T -> C		71	SNP (transition)		97.2%	1.2e-182
C	Polymorphism	2247738	2247738	1	1	none				T -> C		32	SNP (transition)		96.9%	3.2e-60
A	Polymorphism	2385170	2385170	1	1	none				G -> A		32	SNP (transition)		96.9%	3.2e-91
AAA	Polymorphism	1	3	3	1	none	N -> F	hypothetical protein CDS	715	GTT -> AAA	AAC -> TTT	30 -> 32	Substitution	Substitution	96.7% -> 96.9%	3.1e-85
AAAAAACTACTAAAAAAG	Polymorphism	2385163	2385162	0	1	none				+AAAAAACTACTAAAAAAG		30 -> 32	Insertion		96.7% -> 96.9%	3e-85
ATGA	Polymorphism	3506444	3506447	3	2	none		ABC-F family ATP-binding cassette domain-containing protein CDS	1419	TGGT -> ATGA		30 -> 31	Substitution	Truncation	96.7% -> 96.8%	2.4e-82
AGA	Polymorphism	5	7	3	1	none	NG -> NL	hypothetical protein CDS	711	CCG -> AGA	AAC,GGA -> AAT,CTA	30	Substitution	Substitution	96.7%	2.4e-82
A	Polymorphism	2247420	2247420	1	1	none				G -> A		54	SNP (transition)		96.3%	5.7e-137
CTAAAAGGTACCTGCTTACCTTTGCATAAGCTATGCATCA	Polymorphism	177801	177800	0	1	none		hypothetical protein CDS	838	+CTAAAAGGTACCTGCTTACCTTTGCATAAGCTATGCATCA		49 -> 59	Insertion	Truncation	96.2% -> 98.1%	1e-146
TTCT	Polymorphism	1043275	1043274	0	1	none				+TTCT		73 -> 74	Insertion		95.9%	1.1e-190
A	Polymorphism	2247924	2247924	1	1	none				G -> A		73	SNP (transition)		95.9%	6.2e-184
G	Polymorphism	2247942	2247942	1	1	none				A -> G		69	SNP (transition)		95.7%	3.3e-173
C	Polymorphism	2247981	2247981	1	1	none				T -> C		61	SNP (transition)		95.1%	9e-152
A	Polymorphism	154	154	1	1	none		hypothetical protein CDS	564	G -> A	AAC -> AAT	40	SNP (transition)	None	95.0%	2e-99
C	Polymorphism	2247990	2247990	1	1	none				T -> C		57	SNP (transition)		94.7%	4.6e-141
G	Polymorphism	2247456	2247456	1	1	none				A -> G		37	SNP (transition)		94.6%	2.1e-84
G	Polymorphism	2247393	2247393	1	1	none				A -> G		69	SNP (transition)		94.2%	2.7e-169
A	Polymorphism	172	172	1	1	none		hypothetical protein CDS	546	G -> A	AAC -> AAT	41	SNP (transition)	None	92.7%	2.7e-98
C	Polymorphism	2247774	2247774	1	1	none				T -> C		41	SNP (transition)		92.7%	6.6e-87
G	Polymorphism	2247384	2247384	1	1	none				A -> G		72	SNP (transition)		91.7%	9.7e-170
C	Polymorphism	2247396	2247396	1	1	none				T -> C		68	SNP (transition)		91.2%	4.3e-159
CTTCT	Polymorphism	1043275	1043274	0	1	none				+CTTCT		69	Insertion		89.9%	1.5e-170
C	Polymorphism	2247405	2247405	1	1	none				T -> C		65	SNP (transition)		87.7%	6.3e-144
CTTCTTCTTCTTCTTC	Polymorphism	1043275	1043274	0	1	none				+CTTCTTCTTCTTCTTC		68 -> 72	Insertion		86.8% -> 87.5%	2.6e-86
TTCTTC	Polymorphism	1043275	1043274	0	1	none				+TTCTTC		72 -> 73	Insertion		84.7% -> 84.9%	2.6e-177
C	Polymorphism	2247450	2247450	1	1	none				T -> C		39	SNP (transition)		79.5%	1.5e-72
C	Polymorphism	2987318	2987318	1	1	none		hypothetical protein CDS	993	T -> C	GGT -> GGC	39	SNP (transition)	None	74.4%	6.3e-78
T	Polymorphism	2987321	2987321	1	1	none		hypothetical protein CDS	996	C -> T	ATC -> ATT	38	SNP (transition)	None	73.7%	4.7e-75
A	Polymorphism	2987315	2987315	1	1	none		hypothetical protein CDS	990	T -> A	GCT -> GCA	40	SNP (transversion)	None	72.5%	2.3e-77
CATGGG	Polymorphism	2987327	2987329	3	1	none	SS -> SMG	hypothetical protein CDS	1002	TTC -> CATGGG	AGT,TCT -> AGC,ATG,GGT	35 -> 37	Insertion	Insertion	72.2% -> 74.3%	3.4e-72
A	Polymorphism	2987303	2987303	1	1	none		hypothetical protein CDS	978	G -> A	CAG -> CAA	43	SNP (transition)	None	69.8%	3.6e-79
C	Polymorphism	2987309	2987309	1	1	none		hypothetical protein CDS	984	T -> C	GGT -> GGC	43	SNP (transition)	None	69.8%	3.6e-79
C	Polymorphism	2987312	2987312	1	1	none		hypothetical protein CDS	987	G -> C	GGG -> GGC	43	SNP (transversion)	None	69.8%	3.6e-79
TC	Polymorphism	2987228	2987229	2	1	none		hypothetical protein CDS	903	CT -> TC	GAC,TTG -> GAT,CTG	44	Substitution	None	63.6%	4.1e-72
G	Polymorphism	2988404	2988404	1	1	none	A -> G	hypothetical protein CDS	431	C -> G	GCT -> GGT	46	SNP (transversion)	Substitution	63.0%	1.4e-71
A	Polymorphism	3184198	3184198	1	1	none	D -> V	L,D-transpeptidase family protein CDS	68	T -> A	GAC -> GTC	56	SNP (transversion)	Substitution	60.7%	2.1e-86
T	Polymorphism	2987201	2987201	1	1	none		hypothetical protein CDS	876	C -> T	ACC -> ACT	43	SNP (transition)	None	60.5%	4.1e-66
T	Polymorphism	1043275	1043274	0	1	none				(T)2 -> (T)3		69	Insertion (tandem repeat)		59.4%	3.9e-87
A	Polymorphism	2987006	2987006	1	1	none		hypothetical protein CDS	681	T -> A	CCT -> CCA	72	SNP (transversion)	None	58.3%	1.6e-105
G	Polymorphism	3184192	3184192	1	1	none	G -> A	L,D-transpeptidase family protein CDS	74	C -> G	GGC -> GCC	52	SNP (transversion)	Substitution	57.7%	2.6e-75
TC	Polymorphism	2988399	2988400	2	1	none	NA -> NP	hypothetical protein CDS	426	CG -> TC	AAC,GCG -> AAT,CCG	46 -> 49	Substitution	Substitution	57.1% -> 60.9%	2.4e-67
T	Polymorphism	1043275	1043274	0	1	none				(T)2 -> (T)3		69	Insertion (tandem repeat)		56.5%	1.2e-81
C	Polymorphism	3234907	3234907	1	1	none		tail fiber domain-containing protein CDS	1365	A -> C	ACT -> ACG	118	SNP (transversion)	None	55.9%	4e-157
	Polymorphism	3184195	3184195	1	1	none		L,D-transpeptidase family protein CDS	71	-A		54	Deletion	Frame Shift	55.6%	6.7e-30
G	Polymorphism	1872097	1872097	1	1	none		tail fiber domain-containing protein CDS	1761	C -> G	ACG -> ACC	56	SNP (transversion)	None	55.4%	5.4e-77
A	Polymorphism	3234880	3234880	1	1	none		tail fiber domain-containing protein CDS	1392	G -> A	GAC -> GAT	99	SNP (transition)	None	54.5%	3.2e-133
T	Polymorphism	1043269	1043269	1	1	none				A -> T		69	SNP (transversion)		53.6%	2.8e-76
A	Polymorphism	2987108	2987108	1	1	none		hypothetical protein CDS	783	G -> A	GCG -> GCA	56	SNP (transition)	None	53.6%	6.5e-74
C	Polymorphism	2987117	2987117	1	1	none		hypothetical protein CDS	792	T -> C	CCT -> CCC	56	SNP (transition)	None	53.6%	6.5e-74
A	Polymorphism	2987120	2987120	1	1	none		hypothetical protein CDS	795	C -> A	TCC -> TCA	56	SNP (transversion)	None	53.6%	6.5e-74
C	Polymorphism	3234892	3234892	1	1	none		tail fiber domain-containing protein CDS	1380	T -> C	CTA -> CTG	112	SNP (transition)	None	53.6%	2.8e-147
TCAATTTGAGAAGAA	Polymorphism	3184176	3184190	14	2	none		L,D-transpeptidase family protein CDS	76	GTTGCCACCCATTTT -> TCAATTTGAGAAGAA		51 -> 53	Substitution	Truncation	52.9% -> 57.7%	2.2e-66
C	Polymorphism	1872085	1872085	1	1	none		tail fiber domain-containing protein CDS	1773	T -> C	GCA -> GCG	57	SNP (transition)	None	52.6%	1.4e-73
C	Polymorphism	2987105	2987105	1	1	none		hypothetical protein CDS	780	T -> C	TGT -> TGC	57	SNP (transition)	None	52.6%	1.4e-73
A	Polymorphism	3234898	3234898	1	1	none		tail fiber domain-containing protein CDS	1374	C -> A	GTG -> GTT	120	SNP (transversion)	None	52.5%	7.9e-154
A	Polymorphism	3234949	3234949	1	1	none		tail fiber domain-containing protein CDS	1323	G -> A	AAC -> AAT	103	SNP (transition)	None	52.4%	1.7e-126
C	Polymorphism	348856	348856	1	1	none		tail fiber domain-containing protein CDS	1806	T -> C	GAT -> GAC	114	SNP (transition)	None	51.8%	8.4e-132
T	Polymorphism	348868	348868	1	1	none		tail fiber domain-containing protein CDS	1818	C -> T	GGC -> GGT	112	SNP (transition)	None	51.8%	1.3e-129
C	Polymorphism	2987123	2987123	1	1	none		hypothetical protein CDS	798	T -> C	GAT -> GAC	58	SNP (transition)	None	51.7%	2.8e-73
C	Polymorphism	348859	348859	1	1	none		tail fiber domain-containing protein CDS	1809	G -> C	GTG -> GTC	113	SNP (transversion)	None	51.3%	2.7e-129
C	Polymorphism	348862	348862	1	1	none		tail fiber domain-containing protein CDS	1812	T -> C	GGT -> GGC	113	SNP (transition)	None	51.3%	2.7e-129
G	Polymorphism	3184173	3184173	1	1	none	K -> N	L,D-transpeptidase family protein CDS	93	T -> G	AAA -> AAC	49	SNP (transversion)	Substitution	51.0%	6.2e-61
C	Polymorphism	348853	348853	1	1	none		tail fiber domain-containing protein CDS	1803	T -> C	GGT -> GGC	114	SNP (transition)	None	50.9%	5.6e-129
G	Polymorphism	348739	348739	1	1	none		tail fiber domain-containing protein CDS	1689	T -> G	GTT -> GTG	122	SNP (transversion)	None	50.8%	5.5e-144
G	Polymorphism	1872080	1872080	1	1	none	V -> A	tail fiber domain-containing protein CDS	1778	A -> G	GTT -> GCT	59	SNP (transition)	Substitution	50.8%	5.7e-73
T	Polymorphism	348769	348769	1	1	none		tail fiber domain-containing protein CDS	1719	C -> T	CGC -> CGT	125	SNP (transition)	None	50.4%	1.1e-139
T	Polymorphism	348787	348787	1	1	none		tail fiber domain-containing protein CDS	1737	C -> T	AAC -> AAT	131	SNP (transition)	None	50.4%	2.7e-146
TTACGAAAGT	Polymorphism	2988387	2988396	10	1	none	GTMQ -> GYES	hypothetical protein CDS	414	CACTATGCAG -> TTACGAAAGT	GGC,ACT,ATG,CAG -> GGT,TAC,GAA,AGT	50 -> 51	Substitution	Substitution	50.0% -> 52.0%	3.9e-58
C	Polymorphism	348742	348742	1	1	none		tail fiber domain-containing protein CDS	1692	A -> C	GGA -> GGC	122	SNP (transversion)	None	50.0%	4.5e-141
C	Polymorphism	551058	551058	1	1	none				G -> C		34	SNP (transversion)		50.0%	2.3e-41
T	Polymorphism	1043263	1043263	1	1	none				A -> T		70	SNP (transversion)		50.0%	3.3e-74
G	Polymorphism	2987129	2987129	1	1	none		hypothetical protein CDS	804	T -> G	GTT -> GTG	56	SNP (transversion)	None	50.0%	7.4e-68
C	Polymorphism	2988382	2988382	1	1	none	A -> P	hypothetical protein CDS	409	G -> C	GCG -> CCG	50	SNP (transversion)	Substitution	50.0%	3.9e-58
T	Polymorphism	3234916	3234916	1	1	none		tail fiber domain-containing protein CDS	1356	A -> T	GCT -> GCA	116	SNP (transversion)	None	50.0%	3.6e-134
T	Polymorphism	348751	348751	1	1	none		tail fiber domain-containing protein CDS	1701	A -> T	ACA -> ACT	119	SNP (transversion)	None	49.6%	3.6e-136
T	Polymorphism	348841	348841	1	1	none		tail fiber domain-containing protein CDS	1791	G -> T	ACG -> ACT	119	SNP (transversion)	None	49.6%	2.8e-130
G	Polymorphism	3234982	3234982	1	1	none		tail fiber domain-containing protein CDS	1290	C -> G	GTG -> GTC	91	SNP (transversion)	None	49.5%	6.1e-104
T	Polymorphism	1043257	1043257	1	1	none				A -> T		71	SNP (transversion)		49.3%	6.5e-74
C	Polymorphism	348754	348754	1	1	none		tail fiber domain-containing protein CDS	1704	T -> C	GTT -> GTC	121	SNP (transition)	None	48.8%	1.1e-129
G	Polymorphism	348877	348877	1	1	none		tail fiber domain-containing protein CDS	1827	A -> G	AAA -> AAG	117	SNP (transition)	None	48.7%	2.7e-125
C	Polymorphism	348885	348885	1	1	none	V -> A	tail fiber domain-containing protein CDS	1835	T -> C	GTC -> GCC	116	SNP (transition)	Substitution	48.3%	8.3e-123
A	Polymorphism	3234985	3234985	1	1	none		tail fiber domain-containing protein CDS	1287	G -> A	ACC -> ACT	89	SNP (transition)	None	48.3%	9.4e-99
A	Polymorphism	3234922	3234922	1	1	none		tail fiber domain-containing protein CDS	1350	G -> A	ACC -> ACT	114	SNP (transition)	None	48.2%	4.2e-126
GCAGGTC	Polymorphism	3184165	3184171	7	1	none	TKR -> RPA	L,D-transpeptidase family protein CDS	95	CGTTTGG -> GCAGGTC	ACC,AAA,CGT -> AGA,CCT,GCT	47 -> 49	Substitution	Substitution	47.9% -> 51.0%	3e-55
G	Polymorphism	348829	348829	1	1	none		tail fiber domain-containing protein CDS	1779	T -> G	ACT -> ACG	119	SNP (transversion)	None	47.9%	1e-124
A	Polymorphism	3234991	3234991	1	1	none		tail fiber domain-containing protein CDS	1281	G -> A	ACC -> ACT	90	SNP (transition)	None	47.8%	1.8e-98
G	Polymorphism	348904	348904	1	1	none		tail fiber domain-containing protein CDS	1854	C -> G	ACC -> ACG	111	SNP (transversion)	None	47.7%	6.4e-116
A	Polymorphism	348814	348814	1	1	none		tail fiber domain-containing protein CDS	1764	C -> A	ACC -> ACA	120	SNP (transversion)	None	47.5%	1.9e-124
C	Polymorphism	348901	348901	1	1	none		tail fiber domain-containing protein CDS	1851	T -> C	AAT -> AAC	112	SNP (transition)	None	47.3%	1.2e-115
G	Polymorphism	348913	348913	1	1	none		tail fiber domain-containing protein CDS	1863	T -> G	ACT -> ACG	110	SNP (transversion)	None	47.3%	1.9e-113
A	Polymorphism	3234928	3234928	1	1	none		tail fiber domain-containing protein CDS	1344	G -> A	GTC -> GTT	111	SNP (transition)	None	46.8%	2.3e-118
CG	Polymorphism	348832	348833	2	1	none	GS -> GA	tail fiber domain-containing protein CDS	1782	TT -> CG	GGT,TCT -> GGC,GCT	122 -> 123	Substitution	Substitution	46.7% -> 47.2%	6.7e-124
A	Polymorphism	348808	348808	1	1	none		tail fiber domain-containing protein CDS	1758	C -> A	GTC -> GTA	120	SNP (transversion)	None	46.7%	1.1e-121
AT	Polymorphism	2987146	2987147	2	1	none	S -> N	hypothetical protein CDS	821	GC -> AT	AGC -> AAT	54	Substitution	Substitution	46.3%	1.6e-59
T	Polymorphism	3234952	3234952	1	1	none		tail fiber domain-containing protein CDS	1320	C -> T	TCG -> TCA	102	SNP (transition)	None	46.1%	1.4e-106
C	Polymorphism	3234961	3234961	1	1	none		tail fiber domain-containing protein CDS	1311	G -> C	ACC -> ACG	102	SNP (transversion)	None	46.1%	1.4e-106
T	Polymorphism	1043251	1043251	1	1	none				A -> T		70	SNP (transversion)		45.7%	2.1e-69
T	Polymorphism	3234946	3234946	1	1	none		tail fiber domain-containing protein CDS	1326	C -> T	GCG -> GCA	105	SNP (transition)	None	45.7%	1.3e-108
T	Polymorphism	1872064	1872064	1	1	none		tail fiber domain-containing protein CDS	1794	C -> T	CCG -> CCA	57	SNP (transition)	None	45.6%	1.2e-61
T	Polymorphism	348823	348823	1	1	none		tail fiber domain-containing protein CDS	1773	C -> T	GGC -> GGT	123	SNP (transition)	None	45.5%	6.7e-121
T	Polymorphism	348805	348805	1	1	none		tail fiber domain-containing protein CDS	1755	G -> T	CCG -> CCT	120	SNP (transversion)	None	45.0%	3e-116
G	Polymorphism	348925	348925	1	1	none		tail fiber domain-containing protein CDS	1875	A -> G	GTA -> GTG	105	SNP (transition)	None	44.8%	2e-96
T	Polymorphism	1043245	1043245	1	1	none				A -> T		72	SNP (transversion)		44.4%	6.7e-69
G	Polymorphism	348928	348928	1	1	none		tail fiber domain-containing protein CDS	1878	A -> G	TTA -> TTG	104	SNP (transition)	None	44.2%	4.5e-94
T	Polymorphism	1872049	1872049	1	1	none		tail fiber domain-containing protein CDS	1809	G -> T	TCC -> TCA	52	SNP (transversion)	None	44.2%	3.4e-54
T	Polymorphism	2987159	2987159	1	1	none		hypothetical protein CDS	834	C -> T	TCC -> TCT	50	SNP (transition)	None	44.0%	8.6e-52
G	Polymorphism	2987162	2987162	1	1	none		hypothetical protein CDS	837	T -> G	ACT -> ACG	50	SNP (transversion)	None	44.0%	8.6e-52
G	Polymorphism	3234970	3234970	1	1	none		tail fiber domain-containing protein CDS	1302	C -> G	GGG -> GGC	100	SNP (transversion)	None	44.0%	1.2e-98
GT	Polymorphism	1872060	1872061	2	1	none		tail fiber domain-containing protein CDS	1797	AA -> GT	GCT,TTG -> GCA,CTG	55	Substitution	None	43.6%	2.4e-56
A	Polymorphism	1043275	1043274	0	1	none				+A		69	Insertion		43.5%	2.9e-61
C	Polymorphism	3234973	3234973	1	1	none		tail fiber domain-containing protein CDS	1299	T -> C	CAA -> CAG	99	SNP (transition)	None	43.4%	4e-96
TGCC	Polymorphism	348937	348940	3	2	none	VS -> VA	tail fiber domain-containing protein CDS	1887	GTCT -> TGCC	GTG,TCT -> GTT,GCC	102 -> 103	Substitution	Substitution	42.7% -> 43.1%	3.8e-89
T	Polymorphism	348943	348943	1	1	none		tail fiber domain-containing protein CDS	1893	G -> T	GCG -> GCT	103	SNP (transversion)	None	42.7%	3.8e-89
A	Polymorphism	1872052	1872052	1	1	none		tail fiber domain-containing protein CDS	1806	C -> A	ACG -> ACT	54	SNP (transversion)	None	42.6%	1.1e-53
A	Polymorphism	1872055	1872055	1	1	none		tail fiber domain-containing protein CDS	1803	G -> A	GAC -> GAT	54	SNP (transition)	None	42.6%	1.1e-53
C	Polymorphism	348643	348643	1	1	none		tail fiber domain-containing protein CDS	1593	T -> C	GGT -> GGC	106	SNP (transition)	None	42.5%	1.7e-95
T	Polymorphism	348580	348580	1	1	none		tail fiber domain-containing protein CDS	1530	G -> T	CGG -> CGT	92	SNP (transversion)	None	42.4%	6.4e-79
GGT	Polymorphism	3184161	3184163	3	1	none	D -> T	L,D-transpeptidase family protein CDS	103	ATC -> GGT	GAT -> ACC	48 -> 52	Substitution	Substitution	42.3% -> 47.9%	2.6e-51
A	Polymorphism	348715	348715	1	1	none		tail fiber domain-containing protein CDS	1665	T -> A	GCT -> GCA	123	SNP (transversion)	None	42.3%	2.6e-115
T	Polymorphism	348952	348952	1	1	none		tail fiber domain-containing protein CDS	1902	A -> T	CGA -> CGT	102	SNP (transversion)	None	42.2%	8.1e-87
CAG	Polymorphism	698463	698465	2	2	none	E -> Q	ATP-binding cassette domain-containing protein CDS	574	GAA -> CAG	GAA -> CAG	38 -> 41	Substitution	Substitution	42.1% -> 43.9%	2.2e-37
T	Polymorphism	344095	344095	1	1	none		tail fiber domain-containing protein CDS	1449	A -> T	GCA -> GCT	100	SNP (transversion)	None	42.0%	4.2e-93
T	Polymorphism	348799	348799	1	1	none		tail fiber domain-containing protein CDS	1749	C -> T	GCC -> GCT	124	SNP (transition)	None	41.9%	6.8e-110
T	Polymorphism	3235000	3235000	1	1	none		tail fiber domain-containing protein CDS	1272	G -> T	TCC -> TCA	91	SNP (transversion)	None	41.8%	3.6e-84
AC	Polymorphism	344063	344064	2	1	none	V -> T	tail fiber domain-containing protein CDS	1417	GT -> AC	GTT -> ACT	108 -> 109	Substitution	Substitution	41.7% -> 42.2%	1.2e-106
TTGAA	Polymorphism	2988376	2988380	5	1	none	NF -> LN	hypothetical protein CDS	403	AACTT -> TTGAA	AAC,TTC -> TTG,AAC	51 -> 53	Substitution	Substitution	41.5% -> 45.1%	7.1e-49
GC	Polymorphism	344076	344077	2	1	none	A -> G	tail fiber domain-containing protein CDS	1430	CT -> GC	GCT -> GGC	109	Substitution	Substitution	41.3%	8.9e-104
G	Polymorphism	698467	698467	1	1	none	L -> W	ATP-binding cassette domain-containing protein CDS	578	T -> G	TTG -> TGG	39	SNP (transversion)	Substitution	41.0%	3.7e-37
C	Polymorphism	3235006	3235006	1	1	none		tail fiber domain-containing protein CDS	1266	G -> C	ACC -> ACG	91	SNP (transversion)	None	40.7%	2e-81
A	Polymorphism	1043275	1043274	0	1	none				+A		69	Insertion		40.6%	6.3e-59
T	Polymorphism	348679	348679	1	1	none		tail fiber domain-containing protein CDS	1629	G -> T	GGG -> GGT	116	SNP (transversion)	None	40.5%	3.5e-103
TG	Polymorphism	344073	344074	2	1	none	A -> V	tail fiber domain-containing protein CDS	1427	CA -> TG	GCA -> GTG	109	Substitution	Substitution	40.4%	6.2e-101
T	Polymorphism	344109	344109	1	1	none	T -> I	tail fiber domain-containing protein CDS	1463	C -> T	ACC -> ATC	99	SNP (transition)	Substitution	40.4%	7.7e-88
T	Polymorphism	1043239	1043239	1	1	none				A -> T		75	SNP (transversion)		40.0%	7.3e-63
G	Polymorphism	1872034	1872034	1	1	none		tail fiber domain-containing protein CDS	1824	T -> G	GGA -> GGC	50	SNP (transversion)	None	40.0%	4.6e-46
ATT	Polymorphism	698421	698423	2	2	none	L -> I	ATP-binding cassette domain-containing protein CDS	532	CTG -> ATT	CTG -> ATT	47 -> 48	Substitution	Substitution	39.6% -> 40.4%	5.4e-42
G	Polymorphism	344101	344101	1	1	none		tail fiber domain-containing protein CDS	1455	A -> G	AAA -> AAG	101	SNP (transition)	None	39.6%	2.1e-87
C	Polymorphism	344140	344140	1	1	none		tail fiber domain-containing protein CDS	1494	T -> C	GAT -> GAC	81	SNP (transition)	None	39.5%	5.4e-70
C	Polymorphism	1043237	1043237	1	1	none				T -> C		76	SNP (transition)		39.5%	1.2e-62
G	Polymorphism	344119	344119	1	1	none		tail fiber domain-containing protein CDS	1473	A -> G	CCA -> CCG	94	SNP (transition)	None	39.4%	9.1e-81
G	Polymorphism	348790	348790	1	1	none		tail fiber domain-containing protein CDS	1740	T -> G	GCT -> GCG	128	SNP (transversion)	None	39.1%	9.9e-104
CTTT	Polymorphism	344104	344107	3	2	none	YL -> YF	tail fiber domain-containing protein CDS	1458	TCTG -> CTTT	TAT,CTG -> TAC,TTT	99 -> 102	Substitution	Substitution	39.0% -> 39.4%	1.1e-86
TATGCGAT	Polymorphism	698454	698461	6	3	none	KSR -> YAI	ATP-binding cassette domain-containing protein CDS	565	AAGTCCCG -> TATGCGAT	AAG,TCC,CGC -> TAT,GCG,ATC	41 -> 44	Substitution	Substitution	38.6% -> 41.5%	5e-40
GTGGGT	Polymorphism	344081	344086	5	2	none	IT -> VG	tail fiber domain-containing protein CDS	1435	ATCACA -> GTGGGT	ATC,ACA -> GTG,GGT	103 -> 107	Substitution	Substitution	38.3% -> 40.0%	1.1e-89
CG	Polymorphism	2987165	2987166	2	1	none	FI -> FV	hypothetical protein CDS	840	TA -> CG	TTT,ATC -> TTC,GTC	47	Substitution	Substitution	38.3%	4.4e-41
C	Polymorphism	2988357	2988357	1	1	none	E -> D	hypothetical protein CDS	384	A -> C	GAA -> GAC	47	SNP (transversion)	Substitution	38.3%	2.8e-39
AAT	Polymorphism	1872043	1872045	2	2	none	L -> I	tail fiber domain-containing protein CDS	1813	CAA -> AAT	TTG -> ATT	50 -> 53	Substitution	Substitution	38.0% -> 41.5%	1.1e-43
C	Polymorphism	344092	344092	1	1	none		tail fiber domain-containing protein CDS	1446	T -> C	GGT -> GGC	100	SNP (transition)	None	38.0%	3.3e-82
G	Polymorphism	1872037	1872037	1	1	none		tail fiber domain-containing protein CDS	1821	C -> G	ACG -> ACC	50	SNP (transversion)	None	38.0%	3e-43
A	Polymorphism	3235057	3235057	1	1	none		tail fiber domain-containing protein CDS	1215	T -> A	GGA -> GGT	71	SNP (transversion)	None	38.0%	1.4e-58
AC	Polymorphism	344088	344089	2	1	none	S -> N	tail fiber domain-containing protein CDS	1442	GT -> AC	AGT -> AAC	103	Substitution	Substitution	37.9%	5.7e-87
C	Polymorphism	344116	344116	1	1	none		tail fiber domain-containing protein CDS	1470	T -> C	CGT -> CGC	95	SNP (transition)	None	37.9%	7.4e-78
TC	Polymorphism	344149	344150	2	1	none		tail fiber domain-containing protein CDS	1503	GT -> TC	GTG,TTA -> GTT,CTA	87 -> 88	Substitution	None	37.5% -> 37.9%	3.1e-71
T	Polymorphism	348616	348616	1	1	none		tail fiber domain-containing protein CDS	1566	C -> T	GGC -> GGT	96	SNP (transition)	None	37.5%	4.6e-74
TTCG	Polymorphism	348781	348784	4	1	none		tail fiber domain-containing protein CDS	1731	AAGC -> TTCG	GCA,AGC -> GCT,TCG	129 -> 130	Substitution	None	37.2% -> 37.7%	1e-100
TA	Polymorphism	3184207	3184208	2	1	none	G -> Y	L,D-transpeptidase family protein CDS	58	CC -> TA	GGC -> TAC	54	Substitution	Substitution	37.0%	3.1e-45
T	Polymorphism	3184210	3184210	1	1	none	A -> E	L,D-transpeptidase family protein CDS	56	G -> T	GCG -> GAG	54	SNP (transversion)	Substitution	37.0%	3.1e-45
TA	Polymorphism	2992841	2992842	2	1	none				GT -> TA		155 -> 158	Substitution		36.8% -> 38.0%	1.2e-124
A	Polymorphism	348775	348775	1	1	none		tail fiber domain-containing protein CDS	1725	G -> A	ACG -> ACA	128	SNP (transition)	None	36.7%	5.7e-96
C	Polymorphism	348778	348778	1	1	none		tail fiber domain-containing protein CDS	1728	G -> C	GCG -> GCC	128	SNP (transversion)	None	36.7%	5.7e-96
G	Polymorphism	1872031	1872031	1	1	none		tail fiber domain-containing protein CDS	1827	A -> G	ACT -> ACC	49	SNP (transition)	None	36.7%	1.1e-40
C	Polymorphism	3235036	3235036	1	1	none		tail fiber domain-containing protein CDS	1236	T -> C	ACA -> ACG	79	SNP (transition)	None	36.7%	2.5e-62
CAG	Polymorphism	2988406	2988408	3	1	none	F -> Q	hypothetical protein CDS	433	TTT -> CAG	TTT -> CAG	46 -> 47	Substitution	Substitution	36.2% -> 37.0%	1.3e-36
G	Polymorphism	2988410	2988410	1	1	none	F -> C	hypothetical protein CDS	437	T -> G	TTT -> TGT	47	SNP (transversion)	Substitution	36.2%	1.3e-36
GAA	Polymorphism	698472	698474	3	1	none	L -> E	ATP-binding cassette domain-containing protein CDS	583	CTG -> GAA	CTG -> GAA	36 -> 38	Substitution	Substitution	36.1% -> 39.5%	2.3e-29
TC	Polymorphism	3235018	3235019	2	1	none	A -> G	tail fiber domain-containing protein CDS	1253	AG -> TC	GCT -> GGA	83 -> 84	Substitution	Substitution	36.1% -> 36.9%	3.3e-64
C	Polymorphism	3235022	3235022	1	1	none	A -> G	tail fiber domain-containing protein CDS	1250	G -> C	GCA -> GGA	84	SNP (transversion)	Substitution	35.7%	5.1e-64
AAA	Polymorphism	3184141	3184143	3	1	none	EG -> DF	L,D-transpeptidase family protein CDS	123	CCT -> AAA	GAA,GGC -> GAT,TTC	58 -> 59	Substitution	Substitution	35.6% -> 36.2%	5e-47
T	Polymorphism	348571	348571	1	1	none		tail fiber domain-containing protein CDS	1521	G -> T	GCG -> GCT	88	SNP (transversion)	None	35.2%	9.9e-60
TGAAGCAGGGAAGC	Polymorphism	3184146	3184159	12	3	none	DHKTP -> GFPAS	L,D-transpeptidase family protein CDS	107	CGGCGTTTTATGAT -> TGAAGCAGGGAAGC	GAT,CAT,AAA,ACG,CCG -> GGC,TTC,CCT,GCT,TCA	57 -> 58	Substitution	Substitution	35.1% -> 36.8%	3.1e-45
TA	Polymorphism	2992837	2992838	2	1	none				GT -> TA		151 -> 154	Substitution		35.1% -> 36.4%	3.8e-112
C	Polymorphism	348610	348610	1	1	none		tail fiber domain-containing protein CDS	1560	T -> C	TCT -> TCC	97	SNP (transition)	None	35.1%	2.3e-65
A	Polymorphism	1265778	1265778	1	1	none		hypothetical protein CDS	1023	C -> A	GTG -> GTT	57	SNP (transversion)	None	35.1%	1.2e-44
G	Polymorphism	348553	348553	1	1	none		tail fiber domain-containing protein CDS	1503	T -> G	GTT -> GTG	83	SNP (transversion)	None	34.9%	8.7e-56
C	Polymorphism	3235027	3235027	1	1	none		tail fiber domain-containing protein CDS	1245	A -> C	ACT -> ACG	83	SNP (transversion)	None	34.9%	1.4e-61
C	Polymorphism	2988413	2988413	1	1	none	V -> A	hypothetical protein CDS	440	T -> C	GTA -> GCA	46	SNP (transition)	Substitution	34.8%	3.8e-34
C	Polymorphism	2988354	2988354	1	1	none	Q -> H	hypothetical protein CDS	381	A -> C	CAA -> CAC	49	SNP (transversion)	Substitution	34.7%	3.1e-36
A	Polymorphism	344159	344159	1	1	none	V -> I	tail fiber domain-containing protein CDS	1513	G -> A	GTC -> ATC	81	SNP (transition)	Substitution	34.6%	2.6e-59
G	Polymorphism	348556	348556	1	1	none		tail fiber domain-containing protein CDS	1506	A -> G	TTA -> TTG	84	SNP (transition)	None	34.5%	1.3e-55
ATTCCTGCTT	Polymorphism	698477	698486	9	2	none	DAIK -> EFLL	ATP-binding cassette domain-containing protein CDS	588	TGCGATCAAG -> ATTCCTGCTT	GAT,GCG,ATC,AAG -> GAA,TTC,CTG,CTT	36 -> 38	Substitution	Substitution	34.2% -> 36.1%	5.3e-29
T	Polymorphism	698489	698489	1	1	none		ATP-binding cassette domain-containing protein CDS	600	C -> T	AAC -> AAT	38	SNP (transition)	None	34.2%	5.3e-29
TGA	Polymorphism	698492	698494	3	1	none	FP -> FE	ATP-binding cassette domain-containing protein CDS	603	CCC -> TGA	TTC,CCG -> TTT,GAG	38	Substitution	Substitution	34.2%	5.3e-29
T	Polymorphism	1043236	1043236	1	1	none				A -> T		76	SNP (transversion)		34.2%	5.8e-55
C	Polymorphism	348622	348622	1	1	none		tail fiber domain-containing protein CDS	1572	T -> C	ACT -> ACC	97	SNP (transition)	None	34.0%	6.1e-63
G	Polymorphism	961575	961575	1	1	none		DEAD/DEAH box helicase CDS	3621	C -> G	GGC -> GGG	56	SNP (transversion)	None	33.9%	4.1e-42
TGA	Polymorphism	3234703	3234705	2	2	none	T -> S	tail fiber domain-containing protein CDS	1567	AGT -> TGA	ACT -> TCA	77	Substitution	Substitution	33.8%	8.7e-55
G	Polymorphism	3235069	3235069	1	1	none		tail fiber domain-containing protein CDS	1203	A -> G	ATT -> ATC	71	SNP (transition)	None	33.8%	1.3e-50
G	Polymorphism	348646	348646	1	1	none		tail fiber domain-containing protein CDS	1596	C -> G	ACC -> ACG	104	SNP (transversion)	None	33.7%	5.2e-70
G	Polymorphism	3235024	3235024	1	1	none		tail fiber domain-containing protein CDS	1248	C -> G	CCG -> CCC	83	SNP (transversion)	None	33.7%	6e-59
GGTGAT	Polymorphism	3184212	3184217	5	2	none	VL -> IT	L,D-transpeptidase family protein CDS	49	CAAAAC -> GGTGAT	GTT,TTG -> ATC,ACC	52 -> 54	Substitution	Substitution	33.3% -> 35.8%	9.4e-40
TTCA	Polymorphism	3184136	3184139	4	1	none		L,D-transpeptidase family protein CDS	127	AAAT -> TTCA		57 -> 59	Substitution	Truncation	33.3% -> 35.6%	6.1e-42
TGCC	Polymorphism	348565	348568	3	2	none	VS -> VA	tail fiber domain-containing protein CDS	1515	GTCT -> TGCC	GTG,TCT -> GTT,GCC	85 -> 87	Substitution	Substitution	33.3% -> 34.1%	5.7e-56
G	Polymorphism	348637	348637	1	1	none		tail fiber domain-containing protein CDS	1587	A -> G	GCA -> GCG	105	SNP (transition)	None	33.3%	7.8e-70
AA	Polymorphism	698496	698497	2	1	none	G -> N	ATP-binding cassette domain-containing protein CDS	607	GG -> AA	GGC -> AAC	39	Substitution	Substitution	33.3%	7.9e-29
T	Polymorphism	2986964	2986964	1	1	none		hypothetical protein CDS	639	C -> T	GCC -> GCT	72	SNP (transition)	None	33.3%	7.6e-53
T	Polymorphism	2992877	2992877	1	1	none				C -> T		174	SNP (transition)		33.3%	4.4e-121
TTTT	Polymorphism	3184219	3184222	4	1	none	LP -> QK	L,D-transpeptidase family protein CDS	44	GGCA -> TTTT	CTG,CCG -> CAA,AAG	54	Substitution	Substitution	33.3%	9.4e-40
T	Polymorphism	3235030	3235030	1	1	none		tail fiber domain-containing protein CDS	1242	C -> T	GTG -> GTA	81	SNP (transition)	None	33.3%	1.1e-56
C	Polymorphism	348625	348625	1	1	none		tail fiber domain-containing protein CDS	1575	G -> C	GTG -> GTC	97	SNP (transversion)	None	33.0%	1e-63
T	Polymorphism	2986949	2986949	1	1	none		hypothetical protein CDS	624	C -> T	ACC -> ACT	70	SNP (transition)	None	32.9%	1.7e-50
GCTCT	Polymorphism	2988362	2988366	5	1	none	NQ -> SS	hypothetical protein CDS	389	ATCAG -> GCTCT	AAT,CAG -> AGC,TCT	49	Substitution	Substitution	32.7%	1.3e-33
C	Polymorphism	698501	698501	1	1	none		ATP-binding cassette domain-containing protein CDS	612	T -> C	ACT -> ACC	40	SNP (transition)	None	32.5%	1.2e-28
T	Polymorphism	348652	348652	1	1	none		tail fiber domain-containing protein CDS	1602	G -> T	CTG -> CTT	108	SNP (transversion)	None	32.4%	2.6e-69
C	Polymorphism	348655	348655	1	1	none		tail fiber domain-containing protein CDS	1605	T -> C	TCT -> TCC	108	SNP (transition)	None	32.4%	2.6e-69
C	Polymorphism	2986937	2986937	1	1	none		hypothetical protein CDS	612	T -> C	AAT -> AAC	71	SNP (transition)	None	32.4%	2.5e-50
C	Polymorphism	348628	348628	1	1	none		tail fiber domain-containing protein CDS	1578	A -> C	ACA -> ACC	99	SNP (transversion)	None	32.3%	2.2e-63
GA	Polymorphism	3184224	3184225	2	1	none	S -> I	L,D-transpeptidase family protein CDS	41	AC -> GA	AGT -> ATC	56	Substitution	Substitution	32.1%	2e-39
AATTTG	Polymorphism	698412	698417	4	3	none	DI -> NL	ATP-binding cassette domain-containing protein CDS	523	GACATT -> AATTTG	GAC,ATT -> AAT,TTG	49 -> 50	Substitution	Substitution	32.0% -> 32.7%	1.9e-33
C	Polymorphism	344197	344197	1	1	none		tail fiber domain-containing protein CDS	1551	G -> C	ACG -> ACC	75	SNP (transversion)	None	32.0%	6.1e-50
CGGT	Polymorphism	698407	698410	4	1	none	RP -> PV	ATP-binding cassette domain-containing protein CDS	518	GCCC -> CGGT	CGC,CCG -> CCG,GTG	50	Substitution	Substitution	32.0%	1.9e-33
TA	Polymorphism	2992833	2992834	2	1	none				GT -> TA		145 -> 147	Substitution		31.7% -> 32.7%	1.5e-97
T	Polymorphism	348634	348634	1	1	none		tail fiber domain-containing protein CDS	1584	C -> T	ATC -> ATT	101	SNP (transition)	None	31.7%	4.7e-63
C	Polymorphism	348760	348760	1	1	none		tail fiber domain-containing protein CDS	1710	T -> C	GCT -> GCC	123	SNP (transition)	None	31.7%	1e-76
C	Polymorphism	698504	698504	1	1	none		ATP-binding cassette domain-containing protein CDS	615	G -> C	GTG -> GTC	41	SNP (transversion)	None	31.7%	1.7e-28
CG	Polymorphism	344187	344188	2	1	none	G -> A	tail fiber domain-containing protein CDS	1541	GC -> CG	GGC -> GCG	76	Substitution	Substitution	31.6%	8.9e-50
G	Polymorphism	3234691	3234691	1	1	none		tail fiber domain-containing protein CDS	1581	T -> G	ATA -> ATC	73	SNP (transversion)	None	31.5%	1.1e-47
ATT	Polymorphism	2988367	2988369	3	1	none	A -> I	hypothetical protein CDS	394	GCG -> ATT	GCG -> ATT	50 -> 51	Substitution	Substitution	31.4% -> 32.0%	1.9e-33
T	Polymorphism	348988	348988	1	1	none		tail fiber domain-containing protein CDS	1938	C -> T	GGC -> GGT	86	SNP (transition)	None	31.4%	3.7e-53
C	Polymorphism	2986934	2986934	1	1	none		hypothetical protein CDS	609	T -> C	AAT -> AAC	70	SNP (transition)	None	31.4%	8.2e-48
CGC	Polymorphism	1872022	1872024	3	1	none	I -> A	tail fiber domain-containing protein CDS	1834	AAT -> CGC	ATT -> GCG	44 -> 45	Substitution	Substitution	31.1% -> 31.8%	1.6e-30
CA	Polymorphism	1872027	1872028	2	1	none	LP -> FA	tail fiber domain-containing protein CDS	1830	GC -> CA	TTG,CCG -> TTT,GCG	45	Substitution	Substitution	31.1%	1.6e-30
C	Polymorphism	348982	348982	1	1	none		tail fiber domain-containing protein CDS	1932	T -> C	TCT -> TCC	87	SNP (transition)	None	31.0%	5.3e-53
G	Polymorphism	515457	515457	1	1	none	Q -> H	SPRY domain-containing protein CDS	819	T -> G	CAA -> CAC	58	SNP (transversion)	Substitution	31.0%	4.3e-39
C	Polymorphism	344164	344164	1	1	none		tail fiber domain-containing protein CDS	1518	T -> C	AAT -> AAC	81	SNP (transition)	None	30.9%	1.6e-51
T	Polymorphism	2992883	2992883	1	1	none				C -> T		169	SNP (transition)		30.8%	1.2e-111
GCTT	Polymorphism	3234685	3234688	4	1	none		tail fiber domain-containing protein CDS	1584	CGAA -> GCTT	ACT,TCG -> ACA,AGC	71 -> 72	Substitution	None	30.6% -> 31.0%	2.7e-45
TA	Polymorphism	2992829	2992830	2	1	none				GT -> TA		141 -> 142	Substitution		30.5% -> 31.0%	5.9e-88
A	Polymorphism	348649	348649	1	1	none		tail fiber domain-containing protein CDS	1599	T -> A	GGT -> GGA	105	SNP (transversion)	None	30.5%	2.1e-62
T	Polymorphism	344185	344185	1	1	none		tail fiber domain-containing protein CDS	1539	C -> T	TGC -> TGT	76	SNP (transition)	None	30.3%	6.3e-45
C	Polymorphism	348994	348994	1	1	none		tail fiber domain-containing protein CDS	1944	T -> C	ACT -> ACC	86	SNP (transition)	None	30.2%	1e-50
TTTG	Polymorphism	2988417	2988420	4	1	none	SK -> SL	hypothetical protein CDS	444	CAAA -> TTTG	TCC,AAA -> TCT,TTG	43	Substitution	Substitution	30.2%	7e-27
CTTCCGGT	Polymorphism	2988422	2988429	8	1	none	ILP -> TSG	hypothetical protein CDS	449	TCCTGCCC -> CTTCCGGT	ATC,CTG,CCC -> ACT,TCC,GGT	43	Substitution	Substitution	30.2%	7e-27
C	Polymorphism	2988432	2988432	1	1	none	E -> D	hypothetical protein CDS	459	A -> C	GAA -> GAC	43	SNP (transversion)	Substitution	30.2%	7e-27
G	Polymorphism	2988434	2988434	1	1	none	T -> S	hypothetical protein CDS	461	C -> G	ACC -> AGC	43	SNP (transversion)	Substitution	30.2%	7e-27
C	Polymorphism	3235054	3235054	1	1	none		tail fiber domain-containing protein CDS	1218	A -> C	ACT -> ACG	73	SNP (transversion)	None	30.1%	3.8e-45
GGCGCAG	Polymorphism	698399	698405	7	1	none	LFG -> LAQ	ATP-binding cassette domain-containing protein CDS	510	TTTTGGC -> GGCGCAG	CTT,TTT,GGC -> CTG,GCG,CAG	50	Substitution	Substitution	30.0%	6.8e-31
G	Polymorphism	1872142	1872142	1	1	none		tail fiber domain-containing protein CDS	1716	A -> G	GCT -> GCC	60	SNP (transition)	None	30.0%	8.9e-39
AC	Polymorphism	344190	344191	2	1	none	T -> N	tail fiber domain-containing protein CDS	1544	CT -> AC	ACT -> AAC	76 -> 77	Substitution	Substitution	29.9% -> 30.3%	1.3e-49
C	Polymorphism	348661	348661	1	1	none		tail fiber domain-containing protein CDS	1611	T -> C	GGT -> GGC	107	SNP (transition)	None	29.9%	4.2e-62
C	Polymorphism	348997	348997	1	1	none		tail fiber domain-containing protein CDS	1947	G -> C	GTG -> GTC	87	SNP (transversion)	None	29.9%	1.5e-50
C	Polymorphism	1043204	1043204	1	1	none				T -> C		77	SNP (transition)		29.9%	1.7e-42
G	Polymorphism	3235096	3235096	1	1	none		tail fiber domain-containing protein CDS	1176	C -> G	ACG -> ACC	67	SNP (transversion)	None	29.9%	5.5e-41
CTGCATT	Polymorphism	698390	698396	7	1	none	AQA -> ACI	ATP-binding cassette domain-containing protein CDS	501	GCAGGCC -> CTGCATT	GCG,CAG,GCC -> GCC,TGC,ATT	47 -> 48	Substitution	Substitution	29.8% -> 31.3%	8.3e-29
A	Polymorphism	348658	348658	1	1	none		tail fiber domain-containing protein CDS	1608	T -> A	GGT -> GGA	108	SNP (transversion)	None	29.6%	6e-62
T	Polymorphism	3184230	3184230	1	1	none		L,D-transpeptidase family protein CDS	36	C -> T	GCG -> GCA	54	SNP (transition)	None	29.6%	2e-34
A	Polymorphism	3235060	3235060	1	1	none		tail fiber domain-containing protein CDS	1212	G -> A	ACC -> ACT	71	SNP (transition)	None	29.6%	6.5e-43
A	Polymorphism	3235042	3235042	1	1	none		tail fiber domain-containing protein CDS	1230	T -> A	GCA -> GCT	78	SNP (transversion)	None	29.5%	6.4e-47
TT	Polymorphism	2988370	2988373	3	2	none		hypothetical protein CDS	397	ATCA -> TT		50 -> 51	Deletion	Frame Shift	29.4% -> 30.0%	6e-09
CGCCGGCATTCTT	Polymorphism	1872008	1872019	9	4	none		tail fiber domain-containing protein CDS	1839	GTTCCACCCCGG -> CGCCGGCATTCTT		45 -> 48	Insertion	Frame Shift	29.2% -> 31.1%	4.7e-30
T	Polymorphism	3234676	3234676	1	1	none		tail fiber domain-containing protein CDS	1596	A -> T	ACT -> ACA	72	SNP (transversion)	None	29.2%	9.1e-43
A	Polymorphism	3234679	3234679	1	1	none		tail fiber domain-containing protein CDS	1593	G -> A	GGC -> GGT	72	SNP (transition)	None	29.2%	9.1e-43
TA	Polymorphism	2992825	2992826	2	1	none				GT -> TA		139 -> 141	Substitution		28.8% -> 29.8%	3.4e-83
A	Polymorphism	1872145	1872145	1	1	none		tail fiber domain-containing protein CDS	1713	G -> A	ACC -> ACT	59	SNP (transition)	None	28.8%	2.7e-36
C	Polymorphism	1043198	1043198	1	1	none				T -> C		80	SNP (transition)		28.7%	2.5e-44
A	Polymorphism	3235039	3235039	1	1	none		tail fiber domain-containing protein CDS	1233	G -> A	AAC -> AAT	80	SNP (transition)	None	28.7%	1.3e-46
C	Polymorphism	3184234	3184234	1	1	none	F -> C	L,D-transpeptidase family protein CDS	32	A -> C	TTT -> TGT	56	SNP (transversion)	Substitution	28.6%	4e-34
G	Polymorphism	698382	698382	1	1	none	L -> V	ATP-binding cassette domain-containing protein CDS	493	C -> G	CTT -> GTT	46	SNP (transversion)	Substitution	28.3%	2e-26
TGCC	Polymorphism	3235063	3235066	3	2	none	TS -> TA	tail fiber domain-containing protein CDS	1206	GGAA -> TGCC	ACT,TCC -> ACG,GCA	70 -> 71	Substitution	Substitution	28.2% -> 28.6%	1.5e-40
T	Polymorphism	344176	344176	1	1	none		tail fiber domain-containing protein CDS	1530	C -> T	CGC -> CGT	78	SNP (transition)	None	28.2%	3.3e-42
G	Polymorphism	348541	348541	1	1	none		tail fiber domain-containing protein CDS	1491	T -> G	ACT -> ACG	75	SNP (transversion)	None	28.0%	4.6e-36
T	Polymorphism	349006	349006	1	1	none		tail fiber domain-containing protein CDS	1956	C -> T	ATC -> ATT	82	SNP (transition)	None	28.0%	2.5e-46
A	Polymorphism	1043215	1043215	1	1	none				G -> A		75	SNP (transition)		28.0%	4.6e-36
AC	Polymorphism	2988436	2988437	2	1	none	L -> T	hypothetical protein CDS	463	CT -> AC	CTT -> ACT	43	Substitution	Substitution	27.9%	2.3e-24
TGGGAGAGTAG	Polymorphism	2988341	2988351	10	2	none		hypothetical protein CDS	368	ACTCTAAAGTT -> TGGGAGAGTAG		47 -> 49	Substitution	Truncation	27.7% -> 33.3%	2.7e-26
T	Polymorphism	344212	344212	1	1	none		tail fiber domain-containing protein CDS	1566	C -> T	GGC -> GGT	69	SNP (transition)	None	27.5%	2.7e-36
TCAA	Polymorphism	2986910	2986913	4	1	none	VA -> VQ	hypothetical protein CDS	585	GGCG -> TCAA	GTG,GCG -> GTT,CAA	66 -> 68	Substitution	Substitution	27.3% -> 29.4%	6.5e-38
CTCT	Polymorphism	2986901	2986904	3	2	none	DA -> DS	hypothetical protein CDS	576	TGCG -> CTCT	GAT,GCG -> GAC,TCT	65 -> 66	Substitution	Substitution	27.3% -> 27.7%	6.5e-38
ATT	Polymorphism	344219	344221	2	2	none	V -> I	tail fiber domain-containing protein CDS	1573	GTG -> ATT	GTG -> ATT	68 -> 70	Substitution	Substitution	27.1% -> 27.9%	2e-36
CTCCGG	Polymorphism	1871998	1872003	5	2	none	ST -> PE	tail fiber domain-containing protein CDS	1855	GGTTGA -> CTCCGG	TCA,ACC -> CCG,GAG	48	Substitution	Substitution	27.1%	1.9e-27
AA	Polymorphism	1872005	1872006	2	1	none	G -> F	tail fiber domain-containing protein CDS	1852	CC -> AA	GGT -> TTT	48	Substitution	Substitution	27.1%	1.9e-27
G	Polymorphism	3235105	3235105	1	1	none		tail fiber domain-containing protein CDS	1167	A -> G	AAT -> AAC	70	SNP (transition)	None	27.1%	4.7e-38
CGTGA	Polymorphism	698507	698511	4	2	none	MIV -> IVI	ATP-binding cassette domain-containing protein CDS	618	GATCG -> CGTGA	ATG,ATC,GTA -> ATC,GTG,ATA	37 -> 39	Substitution	Substitution	27.0% -> 28.2%	3.4e-21
GCG	Polymorphism	348701	348703	2	2	none	T -> A	tail fiber domain-containing protein CDS	1651	ACA -> GCG	ACA -> GCG	118 -> 119	Substitution	Substitution	26.9% -> 27.1%	6.8e-67
A	Polymorphism	2986907	2986907	1	1	none		hypothetical protein CDS	582	G -> A	AAG -> AAA	67	SNP (transition)	None	26.9%	8.9e-38
C	Polymorphism	344209	344209	1	1	none		tail fiber domain-containing protein CDS	1563	T -> C	TCT -> TCC	71	SNP (transition)	None	26.8%	5.1e-36
C	Polymorphism	551055	551055	1	1	none				G -> C		30	SNP (transversion)		26.7%	5.7e-17
A	Polymorphism	2988338	2988338	1	1	none	F -> Y	hypothetical protein CDS	365	T -> A	TTT -> TAT	45	SNP (transversion)	Substitution	26.7%	4.4e-24
G	Polymorphism	3235136	3235136	1	1	none	N -> T	tail fiber domain-containing protein CDS	1136	T -> G	AAT -> ACT	64	SNP (transversion)	Substitution	26.6%	6.5e-34
GGA	Polymorphism	3234670	3234672	2	2	none	A -> S	tail fiber domain-containing protein CDS	1600	AGC -> GGA	GCT -> TCC	68 -> 69	Substitution	Substitution	26.5% -> 27.5%	7.6e-36
GGCA	Polymorphism	348670	348673	3	2	none	TS -> TA	tail fiber domain-containing protein CDS	1620	CTCC -> GGCA	ACC,TCC -> ACG,GCA	113 -> 114	Substitution	Substitution	26.5% -> 27.2%	1.1e-58
C	Polymorphism	349012	349012	1	1	none		tail fiber domain-containing protein CDS	1962	G -> C	ACG -> ACC	80	SNP (transversion)	None	26.3%	1.2e-41
GCG	Polymorphism	348734	348736	3	1	none	Q -> A	tail fiber domain-containing protein CDS	1684	CAA -> GCG	CAA -> GCG	128 -> 130	Substitution	Substitution	26.2% -> 26.6%	1.2e-63
T	Polymorphism	348676	348676	1	1	none		tail fiber domain-containing protein CDS	1626	C -> T	ACC -> ACT	115	SNP (transition)	None	26.1%	3.5e-59
T	Polymorphism	1043206	1043206	1	1	none				A -> T		77	SNP (transversion)		26.0%	1.4e-37
GATTCG	Polymorphism	3184128	3184133	5	2	none	FL -> RI	L,D-transpeptidase family protein CDS	133	CAGGAA -> GATTCG	TTC,CTG -> CGA,ATC	54 -> 57	Substitution	Substitution	25.9% -> 33.3%	3.1e-29
A	Polymorphism	2992878	2992878	1	1	none				C -> A		174	SNP (transversion)		25.9%	2.9e-88
G	Polymorphism	1265771	1265771	1	1	none	E -> Q	hypothetical protein CDS	1030	C -> G	GAA -> CAA	66	SNP (transversion)	Substitution	25.8%	2.4e-35
T	Polymorphism	3234643	3234643	1	1	none		tail fiber domain-containing protein CDS	1629	A -> T	GGT -> GGA	62	SNP (transversion)	None	25.8%	1e-31
C	Polymorphism	3234652	3234652	1	1	none		tail fiber domain-containing protein CDS	1620	T -> C	GTA -> GTG	66	SNP (transition)	None	25.8%	1.2e-33
T	Polymorphism	348694	348694	1	1	none		tail fiber domain-containing protein CDS	1644	C -> T	GCC -> GCT	117	SNP (transition)	None	25.6%	6.4e-59
C	Polymorphism	348712	348712	1	1	none		tail fiber domain-containing protein CDS	1662	G -> C	CCG -> CCC	125	SNP (transversion)	None	25.6%	5.7e-66
G	Polymorphism	3435106	3435106	1	1	none	I -> L	DNA alkylation repair protein CDS	718	T -> G	ATC -> CTC	39	SNP (transversion)	Substitution	25.6%	6.2e-21
G	Polymorphism	1871994	1871994	1	1	none	G -> R	tail fiber domain-containing protein CDS	1864	C -> G	GGA -> CGA	47	SNP (transversion)	Substitution	25.5%	5.1e-25
CGTC	Polymorphism	3234655	3234658	3	2	none	TA -> TT	tail fiber domain-containing protein CDS	1614	AGCG -> CGTC	ACC,GCT -> ACG,ACG	66 -> 67	Substitution	Substitution	25.4% -> 25.8%	1.6e-33
G	Polymorphism	3234661	3234661	1	1	none		tail fiber domain-containing protein CDS	1611	A -> G	AAT -> AAC	67	SNP (transition)	None	25.4%	1.6e-33
A	Polymorphism	3235117	3235117	1	1	none		tail fiber domain-containing protein CDS	1155	C -> A	GGG -> GGT	67	SNP (transversion)	None	25.4%	1.6e-33
T	Polymorphism	1043200	1043200	1	1	none				A -> T		79	SNP (transversion)		25.3%	2.4e-37
T	Polymorphism	348697	348697	1	1	none		tail fiber domain-containing protein CDS	1647	C -> T	AAC -> AAT	119	SNP (transition)	None	25.2%	1.1e-58
TATCTA	Polymorphism	2992887	2992892	6	1	none				CGATGC -> TATCTA		156 -> 164	Substitution		25.0% -> 28.0%	8.2e-80
G	Polymorphism	348682	348682	1	1	none		tail fiber domain-containing protein CDS	1632	A -> G	ACA -> ACG	120	SNP (transition)	None	25.0%	1.5e-58
G	Polymorphism	349009	349009	1	1	none		tail fiber domain-containing protein CDS	1959	A -> G	GCA -> GCG	80	SNP (transition)	None	25.0%	3.3e-39
ssrA tmRNA	tmRNA	2287561	2287906	346	1	reverse
rnpB ncRNA	ncRNA	672587	672970	384	1	reverse
ssrS ncRNA	ncRNA	2677927	2678106	180	1	reverse
ffs ncRNA	ncRNA	2312556	2312654	99	1	forward
23S rRNA	rRNA	1038745	1041685	2941	1	forward
16S rRNA	rRNA	1036899	1038412	1514	1	forward
rrf rRNA	rRNA	1041941	1042057	117	1	forward
regulatory	regulatory	574530	574627	98	1	forward
regulatory	regulatory	1361130	1361227	98	1	reverse
regulatory	regulatory	3488431	3488527	97	1	reverse
regulatory	regulatory	3237762	3237845	84	1	reverse
regulatory	regulatory	1807489	1807559	71	1	reverse
tRNA-Leu	tRNA	1076515	1076606	92	1	reverse
tRNA-Ser	tRNA	2583361	2583451	91	1	reverse
tRNA-Ser	tRNA	2811703	2811793	91	1	reverse
tRNA-Ser	tRNA	2570444	2570533	90	1	forward
tRNA-Leu	tRNA	1165641	1165727	87	1	forward
tRNA-Tyr	tRNA	46326	46411	86	1	reverse
tRNA-Leu	tRNA	1560063	1560145	83	1	reverse
tRNA-Leu	tRNA	3642982	3643064	83	1	reverse
tRNA-Leu	tRNA	826061	826142	82	1	reverse
tRNA-Gly	tRNA	46177	46253	77	1	reverse
tRNA-Pro	tRNA	936955	937031	77	1	forward
tRNA-Ile	tRNA	1038555	1038631	77	1	forward
tRNA-Met	tRNA	1394615	1394691	77	1	forward
tRNA-Met	tRNA	2005051	2005127	77	1	reverse
tRNA-Arg	tRNA	2211927	2212003	77	1	reverse
tRNA-Arg	tRNA	2583594	2583670	77	1	forward
tRNA-Met	tRNA	2724978	2725054	77	1	forward
tRNA-Pro	tRNA	3051997	3052073	77	1	reverse
tRNA-Asp	tRNA	3438385	3438461	77	1	forward
tRNA-Trp	tRNA	44562	44637	76	1	reverse
tRNA-Thr	tRNA	46439	46514	76	1	reverse
tRNA-Glu	tRNA	740929	741004	76	1	reverse
tRNA-Lys	tRNA	741033	741108	76	1	reverse
tRNA-His	tRNA	1024463	1024538	76	1	forward
tRNA-Gly	tRNA	1161716	1161791	76	1	forward
tRNA-Val	tRNA	1330305	1330380	76	1	forward
tRNA-Gln	tRNA	2110980	2111055	76	1	forward
tRNA-Val	tRNA	2321461	2321536	76	1	reverse
tRNA-Phe	tRNA	2381218	2381293	76	1	reverse
tRNA-Asn	tRNA	2586015	2586090	76	1	forward
tRNA-Arg	tRNA	3308895	3308970	76	1	forward
tRNA-Ala	tRNA	3772103	3772178	76	1	forward
tRNA-Ala	tRNA	3830192	3830267	76	1	forward
tRNA-Thr	tRNA	46087	46161	75	1	reverse
tRNA-Cys	tRNA	1594320	1594393	74	1	reverse
hypothetical protein CDS	CDS	1	3830427	840	2	reverse
CUB domain-containing protein CDS	CDS	913741	922227	8487	1	reverse
Calx-beta domain-containing protein CDS	CDS	722881	730530	7650	1	reverse
hypothetical protein CDS	CDS	80007	86183	6177	1	reverse
hypothetical protein CDS	CDS	3692853	3698732	5880	1	forward
MG2 domain-containing protein CDS	CDS	2775160	2780628	5469	1	forward
FG-GAP repeat protein CDS	CDS	86212	91428	5217	1	reverse
tail fiber domain-containing protein CDS	CDS	1854245	1859206	4962	1	reverse
hypothetical protein CDS	CDS	2187843	2192756	4914	1	forward
zinc-dependent metalloprotease CDS	CDS	201661	206559	4899	1	forward
hemagglutinin CDS	CDS	2689946	2694799	4854	1	reverse
RCC1 domain-containing protein CDS	CDS	3342371	3347158	4788	1	reverse
FG-GAP repeat protein CDS	CDS	91415	96064	4650	1	reverse
hypothetical protein CDS	CDS	2112797	2117449	4653	1	reverse
tail fiber domain-containing protein CDS	CDS	347051	351574	4524	1	forward
tail fiber domain-containing protein CDS	CDS	342647	346978	4332	1	forward
rpoB CDS	CDS	35583	39791	4209	1	reverse
rpoC CDS	CDS	31426	35553	4128	1	reverse
tail fiber domain-containing protein CDS	CDS	995178	999275	4098	1	reverse
tail fiber domain-containing protein CDS	CDS	3232210	3236271	4062	1	reverse
DUF3047 domain-containing protein CDS	CDS	3122489	3126499	4011	1	reverse
tail fiber domain-containing protein CDS	CDS	1887661	1891653	3993	1	reverse
translocation/assembly module TamB CDS	CDS	1790821	1794789	3969	1	forward
tail fiber domain-containing protein CDS	CDS	3666783	3670718	3936	1	forward
DEAD/DEAH box helicase CDS	CDS	957955	961872	3918	1	forward
tail fiber domain-containing protein CDS	CDS	3670838	3674641	3804	1	forward
tail fiber domain-containing protein CDS	CDS	1355963	1359733	3771	1	forward
TolB protein CDS	CDS	428563	432282	3720	1	reverse
tetratricopeptide repeat protein CDS	CDS	757778	761491	3714	1	reverse
ABC transporter transmembrane domain-containing protein CDS	CDS	1891884	1895570	3687	1	reverse
smc CDS	CDS	3255380	3258967	3588	1	forward
dnaE CDS	CDS	1341404	1344943	3540	1	reverse
hemagglutinin CDS	CDS	1586053	1589580	3528	1	forward
mfd CDS	CDS	2475193	2478711	3519	1	forward
hypothetical protein CDS	CDS	2731221	2734691	3471	1	forward
hypothetical protein CDS	CDS	3422259	3425714	3456	1	reverse
tail fiber domain-containing protein CDS	CDS	2998176	3001622	3447	1	forward
hypothetical protein CDS	CDS	1734455	1737856	3402	1	reverse
ATP-binding protein CDS	CDS	2783619	2787017	3399	1	reverse
UVB-resistance protein CDS	CDS	1782558	1785944	3387	1	reverse
hypothetical protein CDS	CDS	1685277	1688573	3297	1	forward
Ig-like domain-containing protein CDS	CDS	2176371	2179640	3270	1	reverse
icmF CDS	CDS	1134568	1137807	3240	1	forward
hypothetical protein CDS	CDS	457570	460803	3234	1	forward
efflux RND transporter permease subunit CDS	CDS	121329	124541	3213	1	reverse
Ig-like domain-containing protein CDS	CDS	3645835	3649038	3204	1	reverse
tetratricopeptide repeat protein CDS	CDS	3791194	3794394	3201	1	forward
carB CDS	CDS	3814871	3818065	3195	1	forward
error-prone DNA polymerase CDS	CDS	2856812	2860006	3195	1	reverse
P-loop NTPase fold protein CDS	CDS	2283984	2287157	3174	1	reverse
ileS CDS	CDS	1550440	1553610	3171	1	reverse
S8 family serine peptidase CDS	CDS	718698	721853	3156	1	reverse
efflux RND transporter permease subunit CDS	CDS	3111671	3114823	3153	1	forward
TAT-variant-translocated molybdopterin oxidoreductase CDS	CDS	898600	901737	3138	1	forward
efflux RND transporter permease subunit CDS	CDS	1520271	1523396	3126	1	forward
efflux RND transporter permease subunit CDS	CDS	1032815	1035934	3120	1	forward
efflux RND transporter permease subunit CDS	CDS	1080335	1083436	3102	1	forward
S8 family serine peptidase CDS	CDS	1731357	1734458	3102	1	reverse
efflux RND transporter permease subunit CDS	CDS	3004996	3008094	3099	1	forward
UvrD-helicase domain-containing protein CDS	CDS	208032	211127	3096	1	reverse
hypothetical protein CDS	CDS	1432662	1435757	3096	1	forward
efflux RND transporter permease subunit CDS	CDS	3242803	3245871	3069	1	reverse
hypothetical protein CDS	CDS	1719307	1722366	3060	1	reverse
AIR synthase-related protein CDS	CDS	54859	57888	3030	1	reverse
hypothetical protein CDS	CDS	96906	99908	3003	1	forward
DUF3857 domain-containing protein CDS	CDS	1440255	1443254	3000	1	reverse
tetratricopeptide repeat protein CDS	CDS	1676703	1679693	2991	1	reverse
hypothetical protein CDS	CDS	1507239	1510220	2982	1	reverse
tetratricopeptide repeat protein CDS	CDS	2891878	2894841	2964	1	reverse
hypothetical protein CDS	CDS	3600224	3603178	2955	1	reverse
uvrA CDS	CDS	2643138	2646086	2949	1	reverse
pruA CDS	CDS	3348702	3351650	2949	1	reverse
infB CDS	CDS	832139	835066	2928	1	forward
M28 family peptidase CDS	CDS	1315031	1317955	2925	1	reverse
tail fiber domain-containing protein CDS	CDS	1870939	1873857	2919	1	reverse
outer membrane lipoprotein-sorting protein CDS	CDS	1260838	1263744	2907	1	reverse
RCC1 domain-containing protein CDS	CDS	1620369	1623272	2904	1	reverse
tetratricopeptide repeat protein CDS	CDS	2565786	2568683	2898	1	forward
gcvP CDS	CDS	3651961	3654837	2877	1	reverse
phage tail tape measure protein CDS	CDS	1410953	1413805	2853	1	reverse
hypothetical protein CDS	CDS	1868108	1870945	2838	1	forward
hypothetical protein CDS	CDS	1025266	1028103	2838	1	forward
hypothetical protein CDS	CDS	1949582	1952413	2832	1	forward
hypothetical protein CDS	CDS	2000614	2003436	2823	1	forward
pyruvate dehydrogenase CDS	CDS	2867339	2870155	2817	1	reverse
outer membrane protein assembly factor CDS	CDS	1794786	1797575	2790	1	forward
hypothetical protein CDS	CDS	2044945	2047725	2781	1	reverse
tetratricopeptide repeat protein CDS	CDS	479559	482339	2781	1	reverse
tail fiber domain-containing protein CDS	CDS	262314	265082	2769	1	forward
hypothetical protein CDS	CDS	2657587	2660352	2766	1	reverse
hypothetical protein CDS	CDS	1639610	1642369	2760	1	reverse
hypothetical protein CDS	CDS	3081023	3083776	2754	1	forward
hypothetical protein CDS	CDS	2305123	2307864	2742	1	reverse
PKD domain-containing protein CDS	CDS	1703164	1705905	2742	1	reverse
topA CDS	CDS	3073413	3076142	2730	1	forward
ATP-binding protein CDS	CDS	3567418	3570147	2730	1	reverse
fibronectin type III domain-containing protein CDS	CDS	2201319	2204045	2727	1	forward
hypothetical protein CDS	CDS	2241617	2244343	2727	1	reverse
PD-(D/E)XK nuclease family protein CDS	CDS	211103	213826	2724	1	reverse
alaS CDS	CDS	2966432	2969155	2724	1	reverse
ppdK CDS	CDS	3249185	3251896	2712	1	forward
2-oxoglutarate dehydrogenase E1 component CDS	CDS	2048832	2051537	2706	1	forward
hypothetical protein CDS	CDS	3724234	3726930	2697	1	reverse
zinc-dependent metalloprotease CDS	CDS	1125202	1127892	2691	1	forward
phosphoenolpyruvate synthase CDS	CDS	228354	231038	2685	1	forward
acnA CDS	CDS	257455	260139	2685	1	reverse
sensor histidine kinase KdpD CDS	CDS	1048455	1051136	2682	1	forward
valine--tRNA ligase CDS	CDS	2926454	2929132	2679	1	reverse
hypothetical protein CDS	CDS	1958310	1960985	2676	1	forward
PBP1A family penicillin-binding protein CDS	CDS	2646083	2648758	2676	1	reverse
secA CDS	CDS	2753148	2755817	2670	1	forward
alpha-1,6-glucosidase domain-containing protein CDS	CDS	3327043	3329706	2664	1	reverse
adenylate/guanylate cyclase domain-containing protein CDS	CDS	1952435	1955080	2646	1	forward
ATP-binding protein CDS	CDS	2158917	2161556	2640	1	forward
hypothetical protein CDS	CDS	1189763	1192393	2631	1	forward
delta-60 repeat domain-containing protein CDS	CDS	1165888	1168509	2622	1	reverse
pepN CDS	CDS	1822607	1825228	2622	1	forward
pitrilysin family protein CDS	CDS	2445464	2448070	2607	1	reverse
uvrA CDS	CDS	1747020	1749620	2601	1	reverse
ATP-binding protein CDS	CDS	856930	859524	2595	1	forward
PAS domain S-box protein CDS	CDS	3474074	3476668	2595	1	forward
polA CDS	CDS	3760925	3763516	2592	1	forward
clpB CDS	CDS	112608	115196	2589	1	reverse
hypothetical protein CDS	CDS	488457	491042	2586	1	forward
rnr CDS	CDS	2898957	2901533	2577	1	reverse
U32 family peptidase CDS	CDS	3038697	3041255	2559	1	forward
mbhE CDS	CDS	1580716	1583262	2547	1	reverse
FtsX-like permease family protein CDS	CDS	2822102	2824651	2550	1	forward
hypothetical protein CDS	CDS	2456247	2458790	2544	1	forward
hrpB CDS	CDS	175206	177746	2541	1	forward
hypothetical protein CDS	CDS	2054369	2056888	2520	1	reverse
ATP-binding protein CDS	CDS	595827	598343	2517	1	reverse
hypothetical protein CDS	CDS	1646304	1648817	2514	1	forward
hypothetical protein CDS	CDS	3028128	3030632	2505	1	reverse
mutS CDS	CDS	1223426	1225927	2502	1	forward
lon CDS	CDS	2326297	2328792	2496	1	reverse
gyrA CDS	CDS	2503799	2506282	2484	1	forward
cation-transporting P-type ATPase CDS	CDS	3032204	3034681	2478	1	forward
acyl-CoA dehydrogenase CDS	CDS	1472147	1474597	2451	1	reverse
pheT CDS	CDS	933436	935877	2442	1	forward
gyrB CDS	CDS	2501355	2503775	2421	1	forward
alpha/beta fold hydrolase CDS	CDS	225078	227495	2418	1	forward
HDIG domain-containing metalloprotein CDS	CDS	766258	768672	2415	1	forward
lon CDS	CDS	2453654	2456059	2406	1	forward
ribonucleoside-diphosphate reductase subunit alpha CDS	CDS	1250652	1253057	2406	1	reverse
fatty acid cis/trans isomerase CDS	CDS	944915	947314	2400	1	forward
leuS CDS	CDS	2839848	2842238	2391	1	reverse
DNA translocase FtsK CDS	CDS	2533532	2535925	2394	1	forward
bamA CDS	CDS	772632	775022	2391	1	forward
FHA domain-containing protein CDS	CDS	3267892	3270276	2385	1	forward
lon CDS	CDS	1445316	1447697	2382	1	forward
ATP-dependent DNA helicase CDS	CDS	2738253	2740631	2379	1	reverse
transglycosylase SLT domain-containing protein CDS	CDS	2030501	2032873	2373	1	reverse
lptD CDS	CDS	1378876	1381236	2361	1	forward
ABC transporter permease CDS	CDS	2398198	2400555	2358	1	forward
phosphoenolpyruvate carboxylase CDS	CDS	3579862	3582210	2349	1	reverse
delta-60 repeat domain-containing protein CDS	CDS	327472	329811	2340	1	forward
NADP-dependent malic enzyme CDS	CDS	1115064	1117406	2343	1	reverse
Tex family protein CDS	CDS	3062820	3065162	2343	1	forward
translocation/assembly module TamB domain-containing protein CDS	CDS	842512	844848	2337	1	reverse
hypothetical protein CDS	CDS	1664485	1666818	2334	1	reverse
clpA CDS	CDS	3385993	3388323	2331	1	reverse
Smr/MutS family protein CDS	CDS	3372818	3375148	2331	1	reverse
xdhB CDS	CDS	1943066	1945393	2328	1	forward
ligD CDS	CDS	1545420	1547744	2325	1	reverse
Fic family protein CDS	CDS	1297196	1299508	2313	1	reverse
HD domain-containing protein CDS	CDS	1225977	1228286	2310	1	forward
penicillin acylase family protein CDS	CDS	1610392	1612698	2307	1	forward
glutamine-synthetase adenylyltransferase CDS	CDS	2662054	2664354	2301	1	reverse
hybrid sensor histidine kinase/response regulator CDS	CDS	2963400	2965700	2301	1	forward
gspD CDS	CDS	886457	888754	2298	1	reverse
vitamin B12-dependent ribonucleotide reductase CDS	CDS	3293974	3296268	2295	1	forward
UvrD-helicase domain-containing protein CDS	CDS	410439	412727	2289	1	forward
PBP1A family penicillin-binding protein CDS	CDS	421836	424121	2286	1	forward
tail fiber domain-containing protein CDS	CDS	937039	939321	2283	1	reverse
hypothetical protein CDS	CDS	3402912	3405185	2274	1	forward
heavy metal translocating P-type ATPase CDS	CDS	1918454	1920724	2271	1	forward
aconitate hydratase CDS	CDS	2094027	2096285	2259	1	reverse
HAMP domain-containing sensor histidine kinase CDS	CDS	189945	192197	2253	1	reverse
cation:proton antiporter CDS	CDS	1350944	1353184	2241	1	reverse
transglycosylase SLT domain-containing protein CDS	CDS	3223451	3225679	2229	1	forward
cation:proton antiporter CDS	CDS	1565640	1567859	2220	1	reverse
ATPase, T2SS/T4P/T4SS family CDS	CDS	2597131	2599350	2220	1	reverse
Tad domain-containing protein CDS	CDS	2629326	2631545	2220	1	forward
bifunctional (p)ppGpp synthetase/guanosine-3',5'-bis(diphosphate) 3'-pyrophosphohydrolase CDS	CDS	854727	856943	2217	1	forward
ATP-binding protein CDS	CDS	103339	105543	2205	1	reverse
S8 family serine peptidase CDS	CDS	2981654	2983858	2205	1	reverse
extracellular solute-binding protein CDS	CDS	3324842	3327043	2202	1	reverse
phosphatidylserine/phosphatidylglycerophosphate/cardiolipin synthase family protein CDS	CDS	798425	800620	2196	1	reverse
ATP-binding protein CDS	CDS	502811	505003	2193	1	forward
phosphatidylserine/phosphatidylglycerophosphate/cardiolipin synthase family protein CDS	CDS	3354333	3356525	2193	1	reverse
hypothetical protein CDS	CDS	462020	464203	2184	1	reverse
ppk1 CDS	CDS	3119798	3121978	2181	1	forward
pilQ CDS	CDS	3824370	3826550	2181	1	forward
hypothetical protein CDS	CDS	2875581	2877758	2178	1	reverse
heavy metal translocating P-type ATPase CDS	CDS	1517665	1519839	2175	1	reverse
FecR domain-containing protein CDS	CDS	1710907	1713075	2169	1	forward
hypothetical protein CDS	CDS	3446014	3448179	2166	1	forward
lytic transglycosylase domain-containing protein CDS	CDS	3382773	3384935	2163	1	reverse
3-hydroxyacyl-CoA dehydrogenase NAD-binding domain-containing protein CDS	CDS	1119367	1121520	2154	1	forward
zinc-dependent metalloprotease CDS	CDS	3577725	3579872	2148	1	forward
ATP-binding protein CDS	CDS	1631666	1633807	2142	1	forward
hypothetical protein CDS	CDS	380700	382841	2142	1	reverse
response regulator CDS	CDS	3476665	3478803	2139	1	reverse
S8 family serine peptidase CDS	CDS	1617662	1619797	2136	1	reverse
dehydrogenase CDS	CDS	235948	238077	2130	1	reverse
TonB-dependent receptor CDS	CDS	859525	861654	2130	1	reverse
hypothetical protein CDS	CDS	753100	755229	2130	1	reverse
AgmX/PglI C-terminal domain-containing protein CDS	CDS	3795567	3797690	2124	1	forward
ccoN CDS	CDS	1920873	1922993	2121	1	forward
LTA synthase family protein CDS	CDS	1879188	1881305	2118	1	forward
PQQ-dependent sugar dehydrogenase CDS	CDS	3774359	3776470	2112	1	reverse
hypothetical protein CDS	CDS	3306711	3308825	2115	1	forward
fusA CDS	CDS	3095205	3097313	2109	1	reverse
fusA CDS	CDS	28270	30375	2106	1	reverse
prolyl oligopeptidase family serine peptidase CDS	CDS	535863	537968	2106	1	reverse
recG CDS	CDS	1623389	1625494	2106	1	reverse
flhA CDS	CDS	396393	398492	2100	1	reverse
TonB-dependent siderophore receptor CDS	CDS	3486281	3488377	2097	1	reverse
pnp CDS	CDS	836887	838980	2094	1	forward
site-specific recombinase CDS	CDS	1570676	1572766	2091	1	reverse
AarF/ABC1/UbiB kinase family protein CDS	CDS	1643931	1646018	2088	1	reverse
kdpB CDS	CDS	1045838	1047922	2085	1	forward
copper-translocating P-type ATPase CDS	CDS	1590777	1592855	2079	1	reverse
NHL repeat-containing protein CDS	CDS	3698754	3700832	2079	1	forward
PAS domain-containing protein CDS	CDS	2138236	2140314	2079	1	reverse
uvrB CDS	CDS	1608192	1610267	2076	1	reverse
ATPase AAA CDS	CDS	2709183	2711258	2076	1	forward
sodium-translocating pyrophosphatase CDS	CDS	1000653	1002719	2067	1	forward
response regulator CDS	CDS	2257569	2259635	2067	1	forward
M1 family aminopeptidase CDS	CDS	801250	803310	2061	1	reverse
metG CDS	CDS	1017001	1019064	2064	1	reverse
TonB-dependent receptor CDS	CDS	1965589	1967652	2064	1	forward
hypothetical protein CDS	CDS	2574085	2576142	2058	1	reverse
phospholipase D-like domain-containing protein CDS	CDS	662515	664569	2055	1	reverse
chemotaxis protein CheA CDS	CDS	540041	542092	2052	1	reverse
S9 family peptidase CDS	CDS	252646	254694	2049	1	forward
hypothetical protein CDS	CDS	1742057	1744105	2049	1	reverse
priA CDS	CDS	2363485	2365530	2046	1	forward
M3 family metallopeptidase CDS	CDS	246837	248876	2040	1	forward
hypothetical protein CDS	CDS	2578386	2580422	2037	1	forward
transketolase C-terminal domain-containing protein CDS	CDS	545249	547282	2034	1	reverse
hypothetical protein CDS	CDS	2541849	2543879	2031	1	forward
FHA domain-containing protein CDS	CDS	2941973	2943997	2025	1	forward
S41 family peptidase CDS	CDS	3077253	3079274	2022	1	forward
pbpC CDS	CDS	2780625	2782643	2019	1	forward
UvrD-helicase domain-containing protein CDS	CDS	3411774	3413792	2019	1	forward
ligA CDS	CDS	2547969	2549969	2001	1	reverse
tetratricopeptide repeat protein CDS	CDS	1955113	1957110	1998	1	reverse
M13 family metallopeptidase CDS	CDS	615742	617730	1989	1	forward
mrdA CDS	CDS	1760297	1762282	1986	1	forward
penicillin-binding transpeptidase domain-containing protein CDS	CDS	297915	299897	1983	1	reverse
C45 family autoproteolytic acyltransferase/hydolase CDS	CDS	1256129	1258111	1983	1	reverse
BatD family protein CDS	CDS	2099874	2101856	1983	1	reverse
S9 family peptidase CDS	CDS	1820201	1822180	1980	1	forward
hypothetical protein CDS	CDS	1404674	1406650	1977	1	reverse
hypothetical protein CDS	CDS	426532	428505	1974	1	forward
DUF1588 domain-containing protein CDS	CDS	3634766	3636733	1968	1	forward
ATP-binding protein CDS	CDS	2698643	2700610	1968	1	forward
thrS CDS	CDS	907867	909831	1965	1	forward
hypothetical protein CDS	CDS	2675844	2677808	1965	1	reverse
SPRY domain-containing protein CDS	CDS	514314	516275	1962	1	reverse
protein kinase CDS	CDS	220562	222523	1962	1	forward
TIGR03545 family protein CDS	CDS	9985	11940	1956	1	forward
MacB family efflux pump subunit CDS	CDS	3677929	3679881	1953	1	forward
ATP-binding protein CDS	CDS	1713072	1715021	1950	1	forward
adenylate cyclase CDS	CDS	2572152	2574101	1950	1	reverse
ftsH CDS	CDS	1196589	1198526	1938	1	forward
alkaline phosphatase family protein CDS	CDS	2196960	2198897	1938	1	reverse
acs CDS	CDS	3398236	3400173	1938	1	forward
DUF3488 and transglutaminase-like domain-containing protein CDS	CDS	2463868	2465802	1935	1	reverse
response regulator CDS	CDS	3556534	3558468	1935	1	reverse
DUF4105 domain-containing protein CDS	CDS	2405450	2407384	1935	1	forward
nuoL CDS	CDS	2470739	2472670	1932	1	reverse
response regulator CDS	CDS	1706432	1708354	1923	1	reverse
mnmG CDS	CDS	2490874	2492802	1929	1	reverse
hypothetical protein CDS	CDS	3525246	3527174	1929	1	reverse
ATP-binding protein CDS	CDS	3590706	3592628	1923	1	forward
ferrous iron transporter B CDS	CDS	1147539	1149455	1917	1	forward
fumarate reductase/succinate dehydrogenase flavoprotein subunit CDS	CDS	2519811	2521727	1917	1	forward
dnaK CDS	CDS	3392562	3394475	1914	1	forward
hypothetical protein CDS	CDS	3211032	3212936	1905	1	reverse
prohead protease/major capsid protein fusion protein CDS	CDS	1416777	1418681	1905	1	reverse
methyl-accepting chemotaxis protein CDS	CDS	3189771	3191675	1905	1	forward
phage terminase large subunit family protein CDS	CDS	1420364	1422262	1899	1	reverse
hypothetical protein CDS	CDS	1495724	1497625	1902	1	reverse
speA CDS	CDS	2837761	2839662	1902	1	reverse
DUF4105 domain-containing protein CDS	CDS	1333984	1335882	1899	1	forward
nrdD CDS	CDS	1904166	1906064	1899	1	forward
uvrC CDS	CDS	1606313	1608205	1893	1	reverse
glmS CDS	CDS	496173	498059	1887	1	reverse
S8 family serine peptidase CDS	CDS	1850149	1852035	1887	1	reverse
hypothetical protein CDS	CDS	2060064	2061947	1884	1	forward
tetratricopeptide repeat protein CDS	CDS	2705880	2707763	1884	1	forward
CHASE2 domain-containing protein CDS	CDS	434084	435964	1881	1	forward
mutL CDS	CDS	850039	851919	1881	1	forward
hypothetical protein CDS	CDS	2184229	2186109	1881	1	forward
DUF4105 domain-containing protein CDS	CDS	3011024	3012904	1881	1	reverse
htpG CDS	CDS	1089586	1091463	1878	1	reverse
dnaG CDS	CDS	2721122	2722990	1869	1	forward
potassium transporter Kup CDS	CDS	1268510	1270375	1866	1	forward
ABC transporter transmembrane domain-containing protein CDS	CDS	1846810	1848672	1863	1	forward
diguanylate cyclase CDS	CDS	2345297	2347159	1863	1	forward
DEAD/DEAH box helicase CDS	CDS	3501967	3503829	1863	1	reverse
protein adenylyltransferase SelO family protein CDS	CDS	599789	601645	1857	1	forward
nucleoside-diphosphate sugar epimerase/dehydratase CDS	CDS	985776	987623	1848	1	forward
amidohydrolase CDS	CDS	579419	581269	1851	1	reverse
histidine kinase dimerization/phospho-acceptor domain-containing protein CDS	CDS	500886	502733	1848	1	forward
ftsH CDS	CDS	1977881	1979728	1848	1	reverse
hypothetical protein CDS	CDS	1833950	1835794	1845	1	reverse
hypothetical protein CDS	CDS	2961543	2963387	1845	1	forward
NHL repeat-containing protein CDS	CDS	240443	242281	1839	1	forward
response regulator CDS	CDS	1109128	1110960	1833	1	forward
TonB-dependent receptor CDS	CDS	637284	639116	1833	1	forward
adenylate/guanylate cyclase domain-containing protein CDS	CDS	3213784	3215613	1830	1	reverse
ABC-F family ATP-binding cassette domain-containing protein CDS	CDS	630679	632511	1833	1	forward
glucosamine 6-phosphate synthetase CDS	CDS	980023	981855	1833	1	forward
MutS family DNA mismatch repair protein CDS	CDS	2223995	2225827	1833	1	reverse
LTA synthase family protein CDS	CDS	964413	966242	1830	1	reverse
hypothetical protein CDS	CDS	1320939	1322768	1830	1	reverse
VWA domain-containing protein CDS	CDS	1908983	1910812	1830	1	reverse
rpoD CDS	CDS	2723005	2724834	1830	1	forward
shikimate kinase CDS	CDS	565122	566948	1827	1	reverse
AAA family ATPase CDS	CDS	1992553	1994379	1827	1	reverse
ABC-F family ATP-binding cassette domain-containing protein CDS	CDS	3505026	3506852	1827	1	forward
hypothetical protein CDS	CDS	278363	280186	1824	1	forward
flagellar hook-length control protein FliK CDS	CDS	469497	471320	1824	1	reverse
methyl-accepting chemotaxis protein CDS	CDS	1803382	1805196	1815	1	forward
dnaX CDS	CDS	2312690	2314507	1818	1	forward
typA CDS	CDS	2619252	2621066	1815	1	forward
aspS CDS	CDS	388834	390648	1815	1	reverse
glycosyltransferase family 39 protein CDS	CDS	688455	690269	1815	1	forward
PAS domain S-box protein CDS	CDS	1895809	1897620	1812	1	reverse
hypothetical protein CDS	CDS	3540209	3542020	1812	1	reverse
ABC transporter ATP-binding protein CDS	CDS	165956	167767	1812	1	forward
ABC-F family ATP-binding cassette domain-containing protein CDS	CDS	3104605	3106416	1812	1	forward
hypothetical protein CDS	CDS	3217260	3219071	1812	1	reverse
methyl-accepting chemotaxis protein CDS	CDS	1805193	1806998	1806	1	reverse
dsbD CDS	CDS	333340	335142	1803	1	forward
alpha/beta fold hydrolase CDS	CDS	3709237	3711039	1803	1	reverse
30S ribosomal protein S1 CDS	CDS	3176804	3178603	1800	1	forward
sensor histidine kinase CDS	CDS	2142183	2143982	1800	1	reverse
lepA CDS	CDS	3808131	3809930	1800	1	forward
monovalent cation:proton antiporter-2 (CPA2) family protein CDS	CDS	3621212	3623008	1797	1	forward
ATP-binding cassette domain-containing protein CDS	CDS	1845024	1846817	1794	1	forward
M3 family oligoendopeptidase CDS	CDS	660661	662454	1794	1	reverse
pyridoxal-dependent decarboxylase CDS	CDS	1963596	1965383	1788	1	reverse
long-chain fatty acid--CoA ligase CDS	CDS	222563	224344	1782	1	forward
hypothetical protein CDS	CDS	3230227	3232008	1782	1	reverse
SLC13 family permease CDS	CDS	1447672	1449450	1779	1	reverse
hypothetical protein CDS	CDS	1696135	1697913	1779	1	forward
DNA topoisomerase VI subunit B CDS	CDS	2174418	2176187	1770	1	reverse
beta-sandwich domain-containing protein CDS	CDS	2392520	2394289	1770	1	forward
tetratricopeptide repeat protein CDS	CDS	2119157	2120923	1767	1	forward
ATP-binding protein CDS	CDS	786402	788165	1764	1	reverse
ABC transporter ATP-binding protein CDS	CDS	810440	812206	1767	1	reverse
PAS domain-containing hybrid sensor histidine kinase/response regulator CDS	CDS	817650	819416	1767	1	reverse
SpoIIE family protein phosphatase CDS	CDS	1708956	1710719	1764	1	reverse
hypothetical protein CDS	CDS	2245113	2246876	1764	1	reverse
adeD CDS	CDS	1946174	1947934	1761	1	forward
tetratricopeptide repeat protein CDS	CDS	182499	184253	1755	1	reverse
hypothetical protein CDS	CDS	694567	696321	1755	1	forward
hypothetical protein CDS	CDS	3657000	3658754	1755	1	reverse
SpoIIE family protein phosphatase CDS	CDS	67141	68892	1752	1	forward
IucA/IucC family protein CDS	CDS	865660	867411	1752	1	reverse
IucA/IucC family protein CDS	CDS	862938	864686	1749	1	reverse
GMC family oxidoreductase N-terminal domain-containing protein CDS	CDS	1961851	1963599	1749	1	forward
substrate-binding domain-containing protein CDS	CDS	3468693	3470441	1749	1	forward
DUF3616 domain-containing protein CDS	CDS	3779526	3781274	1749	1	forward
ATP-dependent helicase CDS	CDS	1990824	1992566	1743	1	reverse
DEAD/DEAH box helicase CDS	CDS	2277506	2279248	1743	1	forward
hypothetical protein CDS	CDS	292124	293866	1743	1	forward
aromatic amino acid hydroxylase CDS	CDS	605575	607317	1743	1	forward
argS CDS	CDS	1291740	1293482	1743	1	forward
electron transfer flavoprotein-ubiquinone oxidoreductase CDS	CDS	3056500	3058236	1737	1	forward
hypothetical protein CDS	CDS	2993076	2994812	1737	1	forward
ATP-binding protein CDS	CDS	3549710	3551446	1737	1	forward
FliG C-terminal domain-containing protein CDS	CDS	68889	70622	1734	1	reverse
recJ CDS	CDS	1526806	1528533	1728	1	reverse
ggt CDS	CDS	548916	550649	1734	1	forward
L,D-transpeptidase family protein CDS	CDS	3281543	3283276	1734	1	forward
sulfatase-like hydrolase/transferase CDS	CDS	2944697	2946424	1728	1	reverse
S8 family peptidase CDS	CDS	2848636	2850360	1725	1	forward
BamA/TamA family outer membrane protein CDS	CDS	844848	846569	1722	1	reverse
ABC transporter ATP-binding protein CDS	CDS	2641405	2643126	1722	1	reverse
DUF2785 domain-containing protein CDS	CDS	1840571	1842289	1719	1	forward
ATP-binding protein CDS	CDS	2147846	2149564	1719	1	reverse
ABC transporter ATP-binding protein CDS	CDS	3318784	3320493	1710	1	forward
ATP-binding protein CDS	CDS	1481440	1483146	1707	1	reverse
pilB CDS	CDS	790149	791849	1701	1	forward
recN CDS	CDS	249803	251503	1701	1	forward
arylsulfatase CDS	CDS	731924	733624	1701	1	forward
NAD-dependent malic enzyme CDS	CDS	2144153	2145850	1698	1	reverse
gspE CDS	CDS	884757	886451	1695	1	reverse
secD CDS	CDS	1529491	1531185	1695	1	reverse
kdpA CDS	CDS	1044137	1045828	1692	1	forward
peptide ABC transporter substrate-binding protein CDS	CDS	1488081	1489772	1692	1	forward
AMP-binding protein CDS	CDS	2970882	2972570	1689	1	forward
hypothetical protein CDS	CDS	3536746	3538434	1689	1	reverse
GMC family oxidoreductase CDS	CDS	3707542	3709230	1689	1	reverse
twin-arginine translocation signal domain-containing protein CDS	CDS	3260750	3262435	1686	1	forward
nuoD CDS	CDS	150414	152096	1683	1	reverse
protein-arginine deiminase family protein CDS	CDS	1203660	1205339	1680	1	reverse
glutamine--tRNA ligase/YqeY domain fusion protein CDS	CDS	3464781	3466460	1680	1	forward
hypothetical protein CDS	CDS	1368792	1370468	1677	1	reverse
alpha-glucosidase CDS	CDS	1576350	1578023	1674	1	reverse
rseP CDS	CDS	2374164	2375837	1674	1	forward
hypothetical protein CDS	CDS	2403044	2404717	1674	1	forward
FHA domain-containing protein CDS	CDS	2939140	2940813	1674	1	forward
ettA CDS	CDS	3419769	3421439	1671	1	forward
thioredoxin family protein CDS	CDS	3433020	3434693	1674	1	forward
ABC transporter ATP-binding protein CDS	CDS	164293	165963	1671	1	forward
penicillin-binding protein activator CDS	CDS	2450878	2452548	1671	1	forward
pilM CDS	CDS	874430	876097	1668	1	reverse
AMP-binding protein CDS	CDS	1086113	1087777	1665	1	reverse
substrate-binding domain-containing protein CDS	CDS	1337392	1339056	1665	1	reverse
CTP synthase CDS	CDS	3767973	3769637	1665	1	forward
ftsZ CDS	CDS	269895	271553	1659	1	reverse
hypothetical protein CDS	CDS	1777386	1779038	1653	1	forward
hybrid sensor histidine kinase/response regulator CDS	CDS	2153265	2154923	1659	1	reverse
methyl-accepting chemotaxis protein CDS	CDS	1153662	1155317	1656	1	reverse
methyl-accepting chemotaxis protein CDS	CDS	748771	750423	1653	1	reverse
DUF6531 domain-containing protein CDS	CDS	2594569	2596221	1653	1	reverse
fliF CDS	CDS	475763	477412	1650	1	reverse
methyl-accepting chemotaxis protein CDS	CDS	750592	752241	1650	1	reverse
hypothetical protein CDS	CDS	1810119	1811768	1650	1	forward
methyl-accepting chemotaxis protein CDS	CDS	3625318	3626967	1650	1	forward
hutU CDS	CDS	2069878	2071524	1647	1	reverse
S8 family serine peptidase CDS	CDS	2523289	2524932	1644	1	forward
hypothetical protein CDS	CDS	2816314	2817957	1644	1	reverse
ccsA CDS	CDS	896233	897873	1641	1	forward
BNR-4 repeat-containing protein CDS	CDS	1837023	1838663	1641	1	forward
groL CDS	CDS	2588529	2590169	1641	1	forward
LysM peptidoglycan-binding domain-containing protein CDS	CDS	1771429	1773066	1638	1	reverse
CRTAC1 family protein CDS	CDS	2806498	2808135	1638	1	forward
hypothetical protein CDS	CDS	3276702	3278336	1635	1	forward
glycerol-3-phosphate dehydrogenase/oxidase CDS	CDS	2688315	2689949	1635	1	forward
hypothetical protein CDS	CDS	3736050	3737684	1635	1	forward
ChaN family lipoprotein CDS	CDS	1373561	1375189	1629	1	reverse
hypothetical protein CDS	CDS	3685974	3687602	1629	1	forward
2-oxo acid dehydrogenase subunit E2 CDS	CDS	3745310	3746941	1632	1	reverse
methyl-accepting chemotaxis protein CDS	CDS	255665	257293	1629	1	reverse
FAD-dependent oxidoreductase CDS	CDS	2089261	2090883	1623	1	forward
NAD+ synthase CDS	CDS	2416946	2418568	1623	1	reverse
right-handed parallel beta-helix repeat-containing protein CDS	CDS	3240611	3242233	1623	1	reverse
yidC CDS	CDS	2494867	2496486	1620	1	reverse
S8 family serine peptidase CDS	CDS	1567997	1569616	1620	1	reverse
DEAD/DEAH box helicase CDS	CDS	531065	532681	1617	1	reverse
fumarate hydratase CDS	CDS	1452637	1454253	1617	1	reverse
peptide-binding protein CDS	CDS	2832194	2833810	1617	1	forward
LTA synthase family protein CDS	CDS	967267	968880	1614	1	forward
hypothetical protein CDS	CDS	1139972	1141585	1614	1	reverse
nadB CDS	CDS	192337	193950	1614	1	forward
hypothetical protein CDS	CDS	197240	198853	1614	1	forward
FAD-dependent oxidoreductase CDS	CDS	1540537	1542150	1614	1	forward
methyl-accepting chemotaxis protein CDS	CDS	3448881	3450494	1614	1	forward
lnt CDS	CDS	3375126	3376736	1611	1	reverse
Na/Pi cotransporter family protein CDS	CDS	1514011	1515618	1608	1	forward
ctaD CDS	CDS	2767565	2769172	1608	1	forward
AarF/ABC1/UbiB kinase family protein CDS	CDS	2897408	2899015	1608	1	reverse
carboxyl transferase domain-containing protein CDS	CDS	646523	648130	1608	1	reverse
peptide chain release factor 3 CDS	CDS	1390492	1392099	1608	1	reverse
hypothetical protein CDS	CDS	2428476	2430077	1602	1	reverse
tryptophan halogenase family protein CDS	CDS	3483638	3485239	1602	1	reverse
hypothetical protein CDS	CDS	3664984	3666579	1596	1	forward
MFS transporter CDS	CDS	583494	585089	1596	1	reverse
hypothetical protein CDS	CDS	1671853	1673448	1596	1	reverse
methyl-accepting chemotaxis protein CDS	CDS	3431322	3432917	1596	1	forward
lytic transglycosylase domain-containing protein CDS	CDS	641336	642928	1593	1	forward
beta-sandwich domain-containing protein CDS	CDS	3155002	3156594	1593	1	forward
ATP-dependent DNA helicase RecQ CDS	CDS	295194	296786	1593	1	reverse
hypothetical protein CDS	CDS	2238229	2239821	1593	1	reverse
hypothetical protein CDS	CDS	3102132	3103721	1590	1	forward
hypothetical protein CDS	CDS	1516006	1517595	1590	1	forward
tetratricopeptide repeat protein CDS	CDS	3789601	3791190	1590	1	forward
hypothetical protein CDS	CDS	2590231	2591817	1587	1	reverse
2Fe-2S iron-sulfur cluster-binding protein CDS	CDS	147076	148656	1581	1	reverse
YiiX/YebB-like N1pC/P60 family cysteine hydrolase CDS	CDS	665784	667367	1584	1	reverse
Rnase Y domain-containing protein CDS	CDS	1465004	1466587	1584	1	forward
S8 family serine peptidase CDS	CDS	316097	317677	1581	1	forward
S8 family serine peptidase CDS	CDS	2919819	2921399	1581	1	reverse
LysM peptidoglycan-binding domain-containing protein CDS	CDS	3225743	3227323	1581	1	forward
ATP-binding protein CDS	CDS	794112	795689	1578	1	forward
glycosyltransferase family 39 protein CDS	CDS	2169455	2171032	1578	1	forward
L,D-transpeptidase family protein CDS	CDS	3451440	3453014	1575	1	reverse
hypothetical protein CDS	CDS	824307	825881	1575	1	forward
B12-binding domain-containing radical SAM protein CDS	CDS	685041	686612	1572	1	forward
hypothetical protein CDS	CDS	3720981	3722552	1572	1	reverse
menD CDS	CDS	554658	556229	1572	1	reverse
acyl-CoA carboxylase subunit beta CDS	CDS	2437698	2439266	1569	1	forward
rny CDS	CDS	3285958	3287523	1566	1	forward
hypothetical protein CDS	CDS	1325509	1327077	1569	1	reverse
hypothetical protein CDS	CDS	3292208	3293776	1569	1	reverse
FAD-dependent oxidoreductase CDS	CDS	712873	714438	1566	1	forward
ahpF CDS	CDS	1818523	1820088	1566	1	forward
tetratricopeptide repeat protein CDS	CDS	3079451	3081013	1563	1	forward
pseudouridine synthase CDS	CDS	3302713	3304278	1566	1	reverse
murJ CDS	CDS	1604754	1606316	1563	1	reverse
hypothetical protein CDS	CDS	3274977	3276539	1563	1	reverse
chemotaxis protein CheB CDS	CDS	3552207	3553766	1560	1	forward
sigma 54-interacting transcriptional regulator CDS	CDS	2638510	2640066	1557	1	reverse
hypothetical protein CDS	CDS	3066723	3068279	1557	1	reverse
penicillin-insensitive murein endopeptidase CDS	CDS	3144027	3145583	1557	1	forward
cell envelope integrity/translocation protein TolA CDS	CDS	3640030	3641583	1554	1	forward
hypothetical protein CDS	CDS	2149628	2151181	1554	1	reverse
NADH-quinone oxidoreductase subunit M CDS	CDS	2469182	2470735	1554	1	reverse
S8 family peptidase CDS	CDS	2013516	2015063	1548	1	reverse
hypothetical protein CDS	CDS	3259190	3260737	1548	1	forward
AbgT family transporter CDS	CDS	2253250	2254794	1545	1	forward
HAMP domain-containing sensor histidine kinase CDS	CDS	1137880	1139424	1545	1	reverse
FAD-dependent oxidoreductase CDS	CDS	1141726	1143270	1545	1	reverse
leucyl aminopeptidase family protein CDS	CDS	1862308	1863852	1545	1	reverse
MFS transporter CDS	CDS	1454726	1456267	1542	1	forward
glycoside hydrolase family 3 protein CDS	CDS	2479875	2481416	1542	1	forward
phospholipase D family protein CDS	CDS	2918211	2919752	1542	1	reverse
sigma-54-dependent Fis family transcriptional regulator CDS	CDS	1169539	1171074	1536	1	forward
methyl-accepting chemotaxis protein CDS	CDS	273934	275472	1539	1	forward
methyl-accepting chemotaxis protein CDS	CDS	1930845	1932383	1539	1	forward
hutH CDS	CDS	2071591	2073126	1536	1	reverse
methyl-accepting chemotaxis protein CDS	CDS	3048088	3049623	1536	1	forward
GIY-YIG nuclease family protein CDS	CDS	2736697	2738232	1536	1	reverse
GldG family protein CDS	CDS	3136634	3138169	1536	1	forward
L,D-transpeptidase family protein CDS	CDS	2220031	2221563	1533	1	reverse
carboxylesterase family protein CDS	CDS	1939962	1941491	1530	1	forward
YiiX/YebB-like N1pC/P60 family cysteine hydrolase CDS	CDS	135195	136724	1530	1	reverse
methyl-accepting chemotaxis protein CDS	CDS	276692	278221	1530	1	forward
ATP-binding cassette domain-containing protein CDS	CDS	634926	636455	1530	1	reverse
PAS domain-containing protein CDS	CDS	949161	950690	1530	1	reverse
BON domain-containing protein CDS	CDS	2599403	2600932	1530	1	reverse
SpoVR family protein CDS	CDS	2712368	2713897	1530	1	forward
purH CDS	CDS	52609	54132	1524	1	reverse
sigma-54 dependent transcriptional regulator CDS	CDS	435957	437480	1524	1	forward
atpA CDS	CDS	2484238	2485761	1524	1	reverse
flippase activity-associated protein Agl23 CDS	CDS	3221934	3223454	1521	1	forward
S41 family peptidase CDS	CDS	602859	604379	1521	1	reverse
GH3 auxin-responsive promoter family protein CDS	CDS	1258671	1260191	1521	1	reverse
guaA CDS	CDS	1346123	1347643	1521	1	reverse
NAD(P)/FAD-dependent oxidoreductase CDS	CDS	1842858	1844366	1509	1	reverse
acyl-CoA dehydrogenase family protein CDS	CDS	2235802	2237319	1518	1	forward
Rne/Rng family ribonuclease CDS	CDS	2430155	2431672	1518	1	reverse
succinylglutamate-semialdehyde dehydrogenase CDS	CDS	2612675	2614192	1518	1	forward
L,D-transpeptidase family protein CDS	CDS	3538680	3540197	1518	1	forward
hypothetical protein CDS	CDS	2349678	2351192	1515	1	forward
hypothetical protein CDS	CDS	3279910	3281418	1509	1	forward
hemC CDS	CDS	518904	520412	1509	1	forward
murJ CDS	CDS	747291	748799	1509	1	forward
MmgE/PrpD family protein CDS	CDS	1800254	1801762	1509	1	forward
di-heme oxidoredictase family protein CDS	CDS	3547873	3549381	1509	1	forward
glycosyltransferase family 9 protein CDS	CDS	3586982	3588490	1509	1	forward
leucyl aminopeptidase CDS	CDS	2334036	2335538	1503	1	forward
accC CDS	CDS	2439275	2440777	1503	1	forward
proS CDS	CDS	100430	101929	1500	1	reverse
acetyl-CoA hydrolase/transferase family protein CDS	CDS	911101	912600	1500	1	reverse
DEAD/DEAH box helicase CDS	CDS	2715917	2717416	1500	1	reverse
long-chain fatty acid--CoA ligase CDS	CDS	2759784	2761283	1500	1	reverse
FMN-binding glutamate synthase family protein CDS	CDS	1535882	1537378	1497	1	reverse
MerR family transcriptional regulator CDS	CDS	1556235	1557731	1497	1	reverse
tetratricopeptide repeat protein CDS	CDS	658200	659696	1497	1	forward
microtubule-binding protein CDS	CDS	3265477	3266973	1497	1	forward
MFS transporter CDS	CDS	2227115	2228608	1494	1	forward
diguanylate cyclase CDS	CDS	188454	189944	1491	1	reverse
UDP-N-acetylmuramoyl-L-alanyl-D-glutamate--2, 6-diaminopimelate ligase CDS	CDS	289884	291374	1491	1	reverse
pyk CDS	CDS	1367299	1368786	1488	1	reverse
methyl-accepting chemotaxis protein CDS	CDS	2604191	2605678	1488	1	reverse
catalase CDS	CDS	3252307	3253794	1488	1	forward
TolC family protein CDS	CDS	3109266	3110750	1485	1	reverse
hypothetical protein CDS	CDS	633326	634810	1485	1	reverse
ABC transporter ATP-binding protein CDS	CDS	2914075	2915559	1485	1	reverse
phytoene desaturase CDS	CDS	1008927	1010408	1482	1	forward
glpK CDS	CDS	2037407	2038888	1482	1	reverse
hypothetical protein CDS	CDS	2984773	2986254	1482	1	forward
biotin carboxylase N-terminal domain-containing protein CDS	CDS	644263	645741	1479	1	reverse
lysS CDS	CDS	1635079	1636557	1479	1	reverse
CoA-acylating methylmalonate-semialdehyde dehydrogenase CDS	CDS	816056	817531	1476	1	reverse
chemotaxis protein CheW CDS	CDS	2135452	2136927	1476	1	reverse
gltX CDS	CDS	1615335	1616807	1473	1	reverse
gatA CDS	CDS	2550368	2551840	1473	1	forward
amidase CDS	CDS	2027280	2028749	1470	1	forward
AgmX/PglI C-terminal domain-containing protein CDS	CDS	756033	757499	1467	1	reverse
class I SAM-dependent methyltransferase CDS	CDS	136900	138366	1467	1	forward
hflX CDS	CDS	325684	327147	1464	1	forward
anion permease CDS	CDS	1164069	1165535	1467	1	forward
fibrinogen-like YCDxxxxGGGW domain-containing protein CDS	CDS	1884744	1886210	1467	1	reverse
DUF1254 domain-containing protein CDS	CDS	3106503	3107969	1467	1	forward
NADH-quinone oxidoreductase subunit N CDS	CDS	2467722	2469182	1461	1	reverse
guaB CDS	CDS	1347646	1349109	1464	1	reverse
peptide ABC transporter substrate-binding protein CDS	CDS	1239617	1241080	1464	1	reverse
FAD binding domain-containing protein CDS	CDS	1941612	1943075	1464	1	forward
hypothetical protein CDS	CDS	63221	64681	1461	1	reverse
phage portal protein CDS	CDS	1418671	1420131	1461	1	reverse
proton-conducting transporter membrane subunit CDS	CDS	1578966	1580426	1461	1	reverse
hypothetical protein CDS	CDS	890546	892003	1458	1	reverse
HAMP domain-containing sensor histidine kinase CDS	CDS	1881950	1883407	1458	1	forward
methyl-accepting chemotaxis protein CDS	CDS	335147	336604	1458	1	reverse
TolC family protein CDS	CDS	1078876	1080333	1458	1	forward
scpB CDS	CDS	1244543	1246000	1458	1	forward
sufB CDS	CDS	2669343	2670800	1458	1	forward
lipase maturation factor family protein CDS	CDS	3370605	3372062	1458	1	reverse
methyl-accepting chemotaxis protein CDS	CDS	156677	158131	1455	1	reverse
transporter substrate-binding domain-containing protein CDS	CDS	3630519	3631973	1455	1	reverse
hypothetical protein CDS	CDS	1205342	1206796	1455	1	reverse
DUF1552 domain-containing protein CDS	CDS	3636743	3638197	1455	1	forward
ATP-binding protein CDS	CDS	1594456	1595907	1452	1	reverse
DUF6531 domain-containing protein CDS	CDS	2353831	2355282	1452	1	forward
trypsin-like peptidase domain-containing protein CDS	CDS	3037140	3038591	1452	1	forward
cysS CDS	CDS	1613874	1615322	1449	1	reverse
methyl-accepting chemotaxis protein CDS	CDS	1907405	1908853	1449	1	reverse
beta-sandwich domain-containing protein CDS	CDS	3153414	3154859	1446	1	forward
adenylate/guanylate cyclase domain-containing protein CDS	CDS	138384	139829	1446	1	forward
methyl-accepting chemotaxis protein CDS	CDS	413530	414975	1446	1	forward
L,D-transpeptidase family protein CDS	CDS	3002151	3003596	1446	1	forward
TolC family protein CDS	CDS	124544	125986	1443	1	reverse
nitronate monooxygenase CDS	CDS	989472	990914	1443	1	reverse
alpha-amylase family protein CDS	CDS	3321527	3322969	1443	1	reverse
methyl-accepting chemotaxis protein CDS	CDS	3227523	3228962	1440	1	forward
purF CDS	CDS	61475	62914	1440	1	reverse
hypothetical protein CDS	CDS	2005385	2006824	1440	1	forward
hypothetical protein CDS	CDS	2058197	2059636	1440	1	reverse
AlkA N-terminal domain-containing protein CDS	CDS	2735175	2736614	1440	1	reverse
RecQ family ATP-dependent DNA helicase CDS	CDS	3097510	3098946	1437	1	forward
oligosaccharide flippase family protein CDS	CDS	975911	977347	1437	1	forward
rpoN CDS	CDS	3801359	3802795	1437	1	forward
flhF CDS	CDS	394970	396403	1434	1	reverse
ATP-binding protein CDS	CDS	3130837	3132270	1434	1	forward
transposase CDS	CDS	1722356	1723789	1434	1	reverse
gatB CDS	CDS	2551830	2553263	1434	1	forward
catalase CDS	CDS	3758074	3759507	1434	1	reverse
ABC transporter permease subunit CDS	CDS	3565244	3566674	1431	1	forward
mnmE CDS	CDS	2492805	2494235	1431	1	reverse
fibrinogen-like YCDxxxxGGGW domain-containing protein CDS	CDS	1886229	1887656	1428	1	reverse
S8/S53 family peptidase CDS	CDS	2140627	2142057	1431	1	reverse
trypsin-like peptidase domain-containing protein CDS	CDS	2108666	2110090	1425	1	forward
dacB CDS	CDS	321254	322678	1425	1	reverse
murF CDS	CDS	288460	289881	1422	1	reverse
hypothetical protein CDS	CDS	359173	360594	1422	1	reverse
hypothetical protein CDS	CDS	2351210	2352631	1422	1	forward
metallophosphoesterase CDS	CDS	2545236	2546657	1422	1	forward
pitrilysin family protein CDS	CDS	3186447	3187868	1422	1	forward
TldD/PmbA family protein CDS	CDS	3661726	3663147	1422	1	reverse
lpdA CDS	CDS	3743822	3745243	1422	1	reverse
pre-toxin TG domain-containing protein CDS	CDS	1477718	1479136	1419	1	forward
S8 family peptidase CDS	CDS	152842	154260	1419	1	forward
aspA CDS	CDS	2166894	2168312	1419	1	reverse
cytochrome c biogenesis protein ResB CDS	CDS	894821	896236	1416	1	forward
dnaA CDS	CDS	2497390	2498805	1416	1	forward
dnaB CDS	CDS	2530948	2532363	1416	1	reverse
FAD-binding protein CDS	CDS	738854	740269	1416	1	forward
nirK CDS	CDS	1916684	1918099	1416	1	reverse
methyl-accepting chemotaxis protein CDS	CDS	2744931	2746346	1416	1	forward
ahcY CDS	CDS	3429517	3430932	1416	1	forward
VWA domain-containing protein CDS	CDS	77385	78794	1410	1	reverse
YdiU family protein CDS	CDS	1083427	1084839	1413	1	reverse
hypothetical protein CDS	CDS	419643	421052	1410	1	reverse
ATP-binding protein CDS	CDS	464280	465692	1413	1	reverse
sigma-54 dependent transcriptional regulator CDS	CDS	784993	786405	1413	1	reverse
MBOAT family O-acyltransferase CDS	CDS	961979	963391	1413	1	forward
hypothetical protein CDS	CDS	1831831	1833243	1413	1	reverse
glnA CDS	CDS	2749905	2751317	1413	1	reverse
flgK CDS	CDS	3515809	3517218	1410	1	forward
glycosyltransferase family 9 protein CDS	CDS	3588592	3590001	1410	1	forward
mpl CDS	CDS	1221115	1222524	1410	1	forward
hypothetical protein CDS	CDS	1264074	1265483	1410	1	forward
lpdA CDS	CDS	2052821	2054230	1410	1	forward
ATP-binding protein CDS	CDS	2329250	2330659	1410	1	forward
O-antigen polymerase CDS	CDS	977311	978717	1407	1	forward
sigma-54 dependent transcriptional regulator CDS	CDS	795728	797134	1407	1	forward
hypothetical protein CDS	CDS	1852817	1854223	1407	1	forward
ccoG CDS	CDS	1923717	1925123	1407	1	forward
atpD CDS	CDS	2481920	2483326	1407	1	reverse
xseA CDS	CDS	2678462	2679868	1407	1	forward
sigma-54 dependent transcriptional regulator CDS	CDS	505735	507138	1404	1	forward
aldehyde dehydrogenase family protein CDS	CDS	1564231	1565634	1404	1	forward
mannose-1-phosphate guanylyltransferase/mannose-6-phosphate isomerase CDS	CDS	5765	7165	1401	1	reverse
cyclic nucleotide-binding domain-containing protein CDS	CDS	446438	447838	1401	1	reverse
glmU CDS	CDS	498061	499461	1401	1	reverse
hydantoinase B/oxoprolinase family protein CDS	CDS	3168931	3170331	1401	1	reverse
AarF/ABC1/UbiB kinase family protein CDS	CDS	1502637	1504037	1401	1	forward
pitrilysin family protein CDS	CDS	3185044	3186444	1401	1	forward
fumC CDS	CDS	3408847	3410244	1398	1	forward
hypothetical protein CDS	CDS	2648840	2650237	1398	1	reverse
HD domain-containing phosphohydrolase CDS	CDS	1105253	1106644	1392	1	reverse
radA CDS	CDS	2032943	2034334	1392	1	forward
asnS CDS	CDS	3164266	3165657	1392	1	reverse
TldD/PmbA family protein CDS	CDS	3068454	3069842	1389	1	forward
dbpA CDS	CDS	3489743	3491131	1389	1	reverse
murD CDS	CDS	285315	286703	1389	1	reverse
nusA CDS	CDS	830649	832037	1389	1	forward
FAD-binding oxidoreductase CDS	CDS	2199800	2201185	1386	1	forward
protein TolB CDS	CDS	2664347	2665732	1386	1	reverse
aldehyde dehydrogenase family protein CDS	CDS	3553775	3555160	1386	1	forward
lysC CDS	CDS	2615850	2617232	1383	1	forward
S41 family peptidase CDS	CDS	2654697	2656073	1377	1	forward
mltF CDS	CDS	493712	495091	1380	1	forward
ammonia-forming cytochrome c nitrite reductase subunit c552 CDS	CDS	2132299	2133678	1380	1	forward
aminotransferase class III-fold pyridoxal phosphate-dependent enzyme CDS	CDS	2608923	2610299	1377	1	forward
MlaD family protein CDS	CDS	184275	185651	1377	1	reverse
S8 family peptidase CDS	CDS	3379184	3380560	1377	1	reverse
5' nucleotidase CDS	CDS	619305	620678	1374	1	forward
HD domain-containing phosphohydrolase CDS	CDS	2460486	2461859	1374	1	forward
CFI-box-CTERM domain-containing protein CDS	CDS	2952160	2953533	1374	1	forward
sigma-54 dependent transcriptional regulator CDS	CDS	101948	103321	1374	1	reverse
hypothetical protein CDS	CDS	417660	419033	1374	1	forward
glmM CDS	CDS	1199836	1201209	1374	1	forward
rimO CDS	CDS	2421282	2422655	1374	1	reverse
NAD(P)H-binding protein CDS	CDS	690580	691950	1371	1	reverse
GAF domain-containing protein CDS	CDS	1981730	1983097	1368	1	forward
TIGR01777 family oxidoreductase CDS	CDS	1499901	1501271	1371	1	reverse
cytochrome c biogenesis protein ResB CDS	CDS	2133685	2135055	1371	1	forward
DUF1214 domain-containing protein CDS	CDS	669691	671058	1368	1	reverse
sodium-dependent transporter CDS	CDS	1213548	1214915	1368	1	forward
hypothetical protein CDS	CDS	1666808	1668175	1368	1	reverse
energy transducer TonB CDS	CDS	2356752	2358119	1368	1	forward
phosphomannomutase/phosphoglucomutase CDS	CDS	2511406	2512773	1368	1	reverse
MFS transporter CDS	CDS	1642455	1643819	1365	1	reverse
short-chain fatty acid transporter CDS	CDS	2726406	2727770	1365	1	reverse
beta-sandwich domain-containing protein CDS	CDS	3156665	3158029	1365	1	forward
hypothetical protein CDS	CDS	3783213	3784577	1365	1	reverse
hypothetical protein CDS	CDS	2986326	2987678	1353	1	forward
murC CDS	CDS	281188	282549	1362	1	reverse
nrfD CDS	CDS	901734	903095	1362	1	forward
miaB CDS	CDS	1353763	1355124	1362	1	reverse
hypothetical protein CDS	CDS	2685703	2687064	1362	1	forward
hypothetical protein CDS	CDS	3065358	3066719	1362	1	reverse
PAS domain-containing protein CDS	CDS	3413927	3415288	1362	1	forward
MBL fold metallo-hydrolase CDS	CDS	1301748	1303106	1359	1	forward
sigma-54 dependent transcriptional regulator CDS	CDS	2205358	2206716	1359	1	forward
hypothetical protein CDS	CDS	2290616	2291974	1359	1	reverse
peptide MFS transporter CDS	CDS	1123723	1125078	1356	1	reverse
dihydroorotase CDS	CDS	2009731	2011086	1356	1	forward
MBL fold metallo-hydrolase CDS	CDS	2267463	2268818	1356	1	reverse
LPXTG cell wall anchor domain-containing protein CDS	CDS	2554740	2556095	1356	1	forward
DEAD/DEAH box helicase CDS	CDS	2797775	2799130	1356	1	forward
hypothetical protein CDS	CDS	3192283	3193638	1356	1	forward
murD CDS	CDS	2543863	2545215	1353	1	reverse
hemN CDS	CDS	524261	525610	1350	1	forward
NAD-dependent succinate-semialdehyde dehydrogenase CDS	CDS	1194191	1195540	1350	1	forward
der CDS	CDS	1212206	1213555	1350	1	forward
ATP-binding protein CDS	CDS	2367606	2368955	1350	1	reverse
TolC family protein CDS	CDS	3498395	3499744	1350	1	reverse
M20/M25/M40 family metallo-hydrolase CDS	CDS	2610300	2611646	1347	1	forward
hypothetical protein CDS	CDS	3545394	3546740	1347	1	forward
thiolase family protein CDS	CDS	1117783	1119126	1344	1	forward
mtaB CDS	CDS	1209271	1210614	1344	1	forward
MATE family efflux transporter CDS	CDS	1638259	1639602	1344	1	forward
mgtE CDS	CDS	1848748	1850091	1344	1	forward
SUMF1/EgtB/PvdO family nonheme iron enzyme CDS	CDS	2323921	2325264	1344	1	forward
TldD/PmbA family protein CDS	CDS	3069842	3071185	1344	1	forward
fliD CDS	CDS	3582935	3584278	1344	1	forward
GAF domain-containing sensor histidine kinase CDS	CDS	1443507	1444847	1341	1	forward
MFS transporter CDS	CDS	2814977	2816317	1341	1	reverse
glycine--tRNA ligase CDS	CDS	3246491	3247831	1341	1	forward
metallopeptidase TldD-related protein CDS	CDS	3660393	3661733	1341	1	reverse
hypothetical protein CDS	CDS	408928	410265	1338	1	reverse
HD domain-containing phosphohydrolase CDS	CDS	1052619	1053953	1335	1	forward
BspA family leucine-rich repeat surface protein CDS	CDS	3454114	3455448	1335	1	reverse
ferritin-like domain-containing protein CDS	CDS	161780	163111	1332	1	reverse
ffh CDS	CDS	1385805	1387136	1332	1	reverse
hypothetical protein CDS	CDS	2233296	2234627	1332	1	reverse
DUF3373 family protein CDS	CDS	2959285	2960616	1332	1	forward
transglycosylase SLT domain-containing protein CDS	CDS	141628	142956	1329	1	forward
hypothetical protein CDS	CDS	1306107	1307435	1329	1	reverse
secY CDS	CDS	18149	19477	1329	1	reverse
FliI/YscN family ATPase CDS	CDS	472629	473957	1329	1	reverse
chloride channel protein CDS	CDS	1099493	1100821	1329	1	reverse
solute carrier 40 family transporter CDS	CDS	1285332	1286660	1329	1	forward
alpha/beta hydrolase CDS	CDS	671163	672488	1326	1	reverse
cbb3-type cytochrome c oxidase subunit I CDS	CDS	1911581	1912906	1326	1	reverse
phosphoribosyltransferase CDS	CDS	2396166	2397491	1326	1	forward
trmFO CDS	CDS	491466	492788	1323	1	forward
hypothetical protein CDS	CDS	2859990	2861312	1323	1	reverse
OmpA family protein CDS	CDS	1925937	1927259	1323	1	forward
aminopeptidase P family protein CDS	CDS	2682724	2684046	1323	1	forward
pif1 CDS	CDS	614404	615723	1320	1	reverse
thymidine phosphorylase CDS	CDS	2434024	2435343	1320	1	forward
hypothetical protein CDS	CDS	3380647	3381966	1320	1	reverse
alkaline phosphatase D family protein CDS	CDS	608178	609494	1317	1	forward
hydroxymethylglutaryl-CoA reductase, degradative CDS	CDS	924254	925570	1317	1	forward
glycosyltransferase family 39 protein CDS	CDS	2413032	2414348	1317	1	forward
PAS domain-containing protein CDS	CDS	2684089	2685405	1317	1	reverse
HD domain-containing protein CDS	CDS	2881057	2882373	1317	1	reverse
PhoH family protein CDS	CDS	3732408	3733724	1317	1	forward
radical SAM protein CDS	CDS	432613	433926	1314	1	forward
tig CDS	CDS	2343853	2345166	1314	1	forward
replication-associated recombination protein A CDS	CDS	3827549	3828862	1314	1	forward
D-alanyl-D-alanine carboxypeptidase CDS	CDS	3777260	3778570	1311	1	reverse
hypothetical protein CDS	CDS	1265490	1266800	1311	1	reverse
deoxyribodipyrimidine photo-lyase CDS	CDS	1501281	1502588	1308	1	reverse
hypothetical protein CDS	CDS	3441034	3442341	1308	1	reverse
hypothetical protein CDS	CDS	2064390	2065697	1308	1	forward
type II secretion system protein GspK CDS	CDS	877866	879173	1308	1	reverse
hypothetical protein CDS	CDS	1216535	1217839	1305	1	forward
methyltransferase domain-containing protein CDS	CDS	371663	372967	1305	1	reverse
D-alanyl-D-alanine carboxypeptidase CDS	CDS	529003	530307	1305	1	forward
PepSY-associated TM helix domain-containing protein CDS	CDS	868588	869892	1305	1	reverse
pilus assembly protein CDS	CDS	384244	385545	1302	1	forward
glutamate-1-semialdehyde 2,1-aminomutase CDS	CDS	520400	521701	1302	1	forward
adenylosuccinate synthase CDS	CDS	741262	742560	1299	1	reverse
fibronectin type III domain-containing protein CDS	CDS	3215627	3216925	1299	1	reverse
hypothetical protein CDS	CDS	2214069	2215367	1299	1	forward
clpX CDS	CDS	2331978	2333273	1296	1	reverse
serS CDS	CDS	2569052	2570347	1296	1	forward
hypothetical protein CDS	CDS	1691404	1692696	1293	1	forward
prenyltransferase/squalene oxidase repeat-containing protein CDS	CDS	3174658	3175950	1293	1	reverse
penicillin-binding transpeptidase domain-containing protein CDS	CDS	590154	591446	1293	1	forward
glycosyltransferase N-terminal domain-containingprotein CDS	CDS	1669339	1670631	1293	1	forward
beta-sandwich domain-containing protein CDS	CDS	2218654	2219946	1293	1	reverse
tetratricopeptide repeat protein CDS	CDS	2419993	2421285	1293	1	forward
hypothetical protein CDS	CDS	3368726	3370018	1293	1	forward
hypothetical protein CDS	CDS	3711588	3712880	1293	1	forward
putative Na+/H+ antiporter CDS	CDS	1897705	1898994	1290	1	reverse
hmgA CDS	CDS	266505	267794	1290	1	forward
Hsp70 family protein CDS	CDS	366237	367526	1290	1	forward
Na+/H+ antiporter NhaC family protein CDS	CDS	2742791	2744074	1284	1	forward
speE CDS	CDS	677785	679071	1287	1	forward
erythromycin esterase family protein CDS	CDS	1030059	1031345	1287	1	reverse
beta-sandwich domain-containing protein CDS	CDS	3461883	3463169	1287	1	forward
flagellar hook protein FlgE CDS	CDS	466599	467882	1284	1	reverse
purB CDS	CDS	1217836	1219119	1284	1	forward
acetyl-CoA C-acetyltransferase CDS	CDS	1331820	1333103	1284	1	reverse
DUF1554 domain-containing protein CDS	CDS	3632508	3633791	1284	1	reverse
HAMP domain-containing sensor histidine kinase CDS	CDS	3425807	3427087	1281	1	reverse
carbohydrate porin CDS	CDS	3329798	3331078	1281	1	forward
O-antigen ligase family protein CDS	CDS	361966	363246	1281	1	reverse
aminotransferase class I/II-fold pyridoxal phosphate-dependent enzyme CDS	CDS	3480944	3482224	1281	1	forward
TolC family protein CDS	CDS	3003717	3004994	1278	1	forward
nuoF CDS	CDS	148637	149914	1278	1	reverse
collagen-like protein CDS	CDS	821781	823058	1278	1	forward
lysine N(6)-hydroxylase/L-ornithine N(5)-oxygenase family protein CDS	CDS	861664	862941	1278	1	reverse
hypothetical protein CDS	CDS	1749772	1751049	1278	1	reverse
hypothetical protein CDS	CDS	2746515	2747792	1278	1	forward
Glu/Leu/Phe/Val dehydrogenase CDS	CDS	3684511	3685785	1275	1	reverse
aminopeptidase P family protein CDS	CDS	3466523	3467797	1275	1	forward
nodulation protein NfeD CDS	CDS	1600958	1602232	1275	1	reverse
C1 family peptidase CDS	CDS	323844	325112	1269	1	forward
fabF CDS	CDS	1278683	1279954	1272	1	reverse
coaBC CDS	CDS	628147	629418	1272	1	forward
PQQ-binding-like beta-propeller repeat protein CDS	CDS	2181456	2182727	1272	1	forward
NAD(P)/FAD-dependent oxidoreductase CDS	CDS	2813526	2814797	1272	1	reverse
hypothetical protein CDS	CDS	2886206	2887477	1272	1	reverse
tviB CDS	CDS	973479	974747	1269	1	forward
eno CDS	CDS	3756095	3757363	1269	1	forward
MFS transporter CDS	CDS	360698	361966	1269	1	reverse
amidohydrolase family protein CDS	CDS	379376	380644	1269	1	reverse
pitrilysin family protein CDS	CDS	838984	840252	1269	1	forward
hflX CDS	CDS	1112620	1113885	1266	1	reverse
hypothetical protein CDS	CDS	1933682	1934947	1266	1	reverse
APC family permease CDS	CDS	1184003	1185265	1263	1	forward
ATP-binding protein CDS	CDS	674616	675878	1263	1	forward
DUF814 domain-containing protein CDS	CDS	3133557	3134819	1263	1	forward
FtsX-like permease family protein CDS	CDS	3209707	3210969	1263	1	forward
sufD CDS	CDS	2671611	2672870	1260	1	forward
cupin domain-containing protein CDS	CDS	3042993	3044252	1260	1	forward
hypothetical protein CDS	CDS	1830561	1831820	1260	1	reverse
odhB CDS	CDS	2051559	2052818	1260	1	forward
hydantoin utilization protein CDS	CDS	3170328	3171587	1260	1	reverse
glycosyltransferase family 4 protein CDS	CDS	3680719	3681978	1260	1	reverse
gshA CDS	CDS	2339388	2340644	1257	1	reverse
ftsA CDS	CDS	271615	272871	1257	1	reverse
MFS transporter CDS	CDS	703854	705110	1257	1	forward
MFS transporter CDS	CDS	1004942	1006198	1257	1	forward
murA CDS	CDS	2561857	2563110	1254	1	forward
hypothetical protein CDS	CDS	2360351	2361604	1254	1	reverse
rho CDS	CDS	2557416	2558669	1254	1	forward
hisS CDS	CDS	3206716	3207966	1251	1	reverse
FtsX-like permease family protein CDS	CDS	1060497	1061747	1251	1	forward
thrS CDS	CDS	1091757	1093007	1251	1	forward
hypothetical protein CDS	CDS	2702510	2703760	1251	1	forward
AarF/ABC1/UbiB kinase family protein CDS	CDS	3022199	3023449	1251	1	reverse
glyA CDS	CDS	1276854	1278101	1248	1	reverse
GTP cyclohydrolase II CDS	CDS	814793	816040	1248	1	reverse
hypothetical protein CDS	CDS	2338081	2339328	1248	1	forward
FAD-dependent oxidoreductase CDS	CDS	2801284	2802531	1248	1	reverse
hutI CDS	CDS	2040430	2041674	1245	1	reverse
hypothetical protein CDS	CDS	876564	877808	1245	1	forward
SH3 domain-containing protein CDS	CDS	1131398	1132642	1245	1	reverse
site-specific integrase CDS	CDS	1394793	1396037	1245	1	reverse
EF-hand domain-containing protein CDS	CDS	1504531	1505775	1245	1	reverse
hypothetical protein CDS	CDS	460795	462036	1242	1	reverse
hypothetical protein CDS	CDS	3611914	3613155	1242	1	forward
hypothetical protein CDS	CDS	3278675	3279910	1236	1	forward
purD CDS	CDS	58499	59737	1239	1	reverse
M14 family metallopeptidase CDS	CDS	313192	314430	1239	1	forward
MFS transporter CDS	CDS	1462773	1464011	1239	1	forward
tyrosine-type recombinase/integrase CDS	CDS	2003689	2004927	1239	1	forward
DEAD/DEAH box helicase CDS	CDS	2803379	2804617	1239	1	forward
Hsp20/alpha crystallin family protein CDS	CDS	3363511	3364749	1239	1	reverse
DNA recombination protein RmuC CDS	CDS	3520573	3521811	1239	1	reverse
M20/M25/M40 family metallo-hydrolase CDS	CDS	683696	684931	1236	1	reverse
S8 family peptidase CDS	CDS	2436330	2437559	1230	1	forward
ABC transporter permease CDS	CDS	770550	771779	1230	1	forward
glycosyltransferase family 4 protein CDS	CDS	981902	983131	1230	1	reverse
NADP-dependent isocitrate dehydrogenase CDS	CDS	2303838	2305067	1230	1	forward
cysteine desulfurase CDS	CDS	2672876	2674105	1230	1	forward
sigma 54-interacting transcriptional regulator CDS	CDS	3765244	3766473	1230	1	reverse
hypothetical protein CDS	CDS	76172	77395	1224	1	reverse
hypothetical protein CDS	CDS	1408914	1410140	1227	1	reverse
pepT CDS	CDS	2212195	2213421	1227	1	reverse
TonB family protein CDS	CDS	2890364	2891590	1227	1	reverse
RDD family protein CDS	CDS	3338778	3340004	1227	1	forward
DEAD/DEAH box helicase CDS	CDS	3463444	3464670	1227	1	forward
hypothetical protein CDS	CDS	2186544	2187767	1224	1	forward
HAMP domain-containing sensor histidine kinase CDS	CDS	440489	441709	1221	1	reverse
hypothetical protein CDS	CDS	3595324	3596544	1221	1	reverse
TolC family protein CDS	CDS	1185904	1187124	1221	1	forward
voltage-gated chloride channel family protein CDS	CDS	1470820	1472040	1221	1	reverse
FAD-dependent oxidoreductase CDS	CDS	525607	526824	1218	1	forward
hypothetical protein CDS	CDS	2307861	2309078	1218	1	reverse
type II secretion system F family protein CDS	CDS	792894	794111	1218	1	forward
URC4/urg3 family protein CDS	CDS	813583	814800	1218	1	reverse
hypothetical protein CDS	CDS	823073	824290	1218	1	forward
gspF CDS	CDS	883459	884676	1218	1	reverse
hypothetical protein CDS	CDS	1171229	1172446	1218	1	forward
TolC family protein CDS	CDS	1523803	1525017	1215	1	forward
tetracycline resistance MFS efflux pump CDS	CDS	2930835	2932052	1218	1	reverse
hypothetical protein CDS	CDS	3026895	3028112	1218	1	forward
class I SAM-dependent rRNA methyltransferase CDS	CDS	3041588	3042805	1218	1	reverse
tyrS CDS	CDS	3287520	3288737	1218	1	forward
TolC family protein CDS	CDS	3675753	3676970	1218	1	forward
glucose-6-phosphate isomerase CDS	CDS	3714262	3715479	1218	1	forward
DegT/DnrJ/EryC1/StrS aminotransferase family protein CDS	CDS	984542	985756	1215	1	forward
ABC transporter permease CDS	CDS	1490782	1491996	1215	1	forward
hypothetical protein CDS	CDS	2414345	2415556	1212	1	forward
hypothetical protein CDS	CDS	231157	232368	1212	1	reverse
ilvA CDS	CDS	3166185	3167396	1212	1	forward
hypothetical protein CDS	CDS	3088459	3089667	1209	1	forward
phosphoglycerate kinase CDS	CDS	3160259	3161464	1206	1	forward
alr CDS	CDS	187236	188444	1209	1	reverse
FtsX-like permease family protein CDS	CDS	242314	243522	1209	1	reverse
hypothetical protein CDS	CDS	664566	665774	1209	1	reverse
fused vitamin K epoxide reductase/thioredoxin CDS	CDS	1375272	1376480	1209	1	forward
hypothetical protein CDS	CDS	2091398	2092606	1209	1	forward
ftsY CDS	CDS	3272509	3273717	1209	1	forward
acyl-CoA dehydrogenase family protein CDS	CDS	3299398	3300606	1209	1	forward
cysteine desulfurase family protein CDS	CDS	1207006	1208211	1206	1	forward
EAL domain-containing protein CDS	CDS	1238402	1239604	1203	1	reverse
hypothetical protein CDS	CDS	1983126	1984331	1206	1	reverse
serA CDS	CDS	2204042	2205247	1206	1	reverse
S41 family peptidase CDS	CDS	3336744	3337949	1206	1	forward
poly(A) polymerase CDS	CDS	533748	534950	1203	1	forward
hypothetical protein CDS	CDS	904213	905415	1203	1	forward
O-antigen ligase family protein CDS	CDS	968881	970083	1203	1	reverse
pyridoxal phosphate-dependent aminotransferase CDS	CDS	3594060	3595262	1203	1	forward
KamA family radical SAM protein CDS	CDS	416128	417327	1200	1	reverse
hypothetical protein CDS	CDS	3470483	3471682	1200	1	forward
hypothetical protein CDS	CDS	2017734	2018933	1200	1	reverse
patatin-like phospholipase family protein CDS	CDS	2462672	2463871	1200	1	forward
tetracycline resistance MFS efflux pump CDS	CDS	3619912	3621111	1200	1	reverse
rlmN CDS	CDS	3704308	3705507	1200	1	forward
S1 RNA-binding domain-containing protein CDS	CDS	3296358	3297554	1197	1	forward
hypothetical protein CDS	CDS	107916	109112	1197	1	reverse
MFS transporter CDS	CDS	1603075	1604271	1197	1	reverse
hypothetical protein CDS	CDS	827469	828665	1197	1	forward
CCA tRNA nucleotidyltransferase CDS	CDS	1103457	1104650	1194	1	forward
FAD-binding oxidoreductase CDS	CDS	1121657	1122850	1194	1	reverse
DUF1343 domain-containing protein CDS	CDS	2634173	2635366	1194	1	reverse
cysteine desulfurase family protein CDS	CDS	3290953	3292146	1194	1	reverse
tuf CDS	CDS	44835	46025	1191	1	reverse
MFS transporter CDS	CDS	2262011	2263201	1191	1	forward
mechanosensitive ion channel family protein CDS	CDS	2640194	2641384	1191	1	reverse
Bcr/CflA family multidrug efflux MFS transporter CDS	CDS	2870629	2871819	1191	1	reverse
hypothetical protein CDS	CDS	3718946	3720136	1191	1	reverse
endonuclease/exonuclease/phosphatase family protein CDS	CDS	1659929	1661116	1188	1	forward
hypothetical protein CDS	CDS	127561	128748	1188	1	reverse
MFS transporter CDS	CDS	867404	868591	1188	1	reverse
SpoIID/LytB domain-containing protein CDS	CDS	1598913	1600100	1188	1	reverse
methyltransferase domain-containing protein CDS	CDS	3201018	3202205	1188	1	forward
aspartate kinase CDS	CDS	3506849	3508036	1188	1	reverse
ribD CDS	CDS	610665	611849	1185	1	reverse
RNA methyltransferase CDS	CDS	1662222	1663403	1182	1	reverse
gltS CDS	CDS	1932423	1933607	1185	1	forward
RtcB family protein CDS	CDS	2163689	2164873	1185	1	reverse
MFS transporter CDS	CDS	3654939	3656123	1185	1	reverse
sugar transporter CDS	CDS	3457820	3459001	1182	1	reverse
hypothetical protein CDS	CDS	218095	219276	1182	1	reverse
aminotransferase class V-fold PLP-dependent enzyme CDS	CDS	1299652	1300833	1182	1	reverse
class I SAM-dependent RNA methyltransferase CDS	CDS	2409945	2411126	1182	1	forward
hypothetical protein CDS	CDS	2591895	2593076	1182	1	forward
acetyl-CoA C-acetyltransferase CDS	CDS	2878666	2879847	1182	1	forward
tgt CDS	CDS	1531727	1532902	1176	1	reverse
hypothetical protein CDS	CDS	265193	266371	1179	1	forward
BamA/TamA family outer membrane protein CDS	CDS	667546	668724	1179	1	forward
GNAT family N-acetyltransferase CDS	CDS	1699857	1701035	1179	1	forward
lysA CDS	CDS	1063284	1064459	1176	1	forward
3-phosphoshikimate 1-carboxyvinyltransferase CDS	CDS	566945	568120	1176	1	reverse
thiolase family protein CDS	CDS	1363559	1364734	1176	1	forward
hypothetical protein CDS	CDS	1340229	1341401	1173	1	reverse
hypothetical protein CDS	CDS	1561873	1563045	1173	1	forward
hemW CDS	CDS	2448087	2449259	1173	1	forward
DUF3108 domain-containing protein CDS	CDS	780434	781603	1170	1	forward
patatin-like phospholipase family protein CDS	CDS	1349716	1350885	1170	1	reverse
hypothetical protein CDS	CDS	3532495	3533664	1170	1	forward
epmA CDS	CDS	3663666	3664832	1167	1	forward
C1 family peptidase CDS	CDS	943069	944235	1167	1	reverse
glycosyltransferase family 4 protein CDS	CDS	1149452	1150618	1167	1	reverse
acyl-CoA dehydrogenase CDS	CDS	1241197	1242363	1167	1	reverse
class I SAM-dependent RNA methyltransferase CDS	CDS	1319148	1320314	1167	1	forward
hypothetical protein CDS	CDS	1469635	1470801	1167	1	forward
bifunctional 2-methylcitrate synthase/citrate synthase CDS	CDS	1812319	1813485	1167	1	forward
DNA topoisomerase VI subunit A CDS	CDS	2173255	2174418	1164	1	reverse
hypothetical protein CDS	CDS	593976	595139	1164	1	forward
alanine--glyoxylate aminotransferase family protein CDS	CDS	743605	744768	1164	1	reverse
hypothetical protein CDS	CDS	1827079	1828242	1164	1	forward
cystathionine gamma-synthase CDS	CDS	2381356	2382519	1164	1	reverse
sucC CDS	CDS	2390277	2391440	1164	1	forward
benzoate/H(+) symporter BenE family transporter CDS	CDS	2794379	2795542	1164	1	forward
hypothetical protein CDS	CDS	3148692	3149855	1164	1	forward
AMP-binding protein CDS	CDS	3523765	3524928	1164	1	forward
metK CDS	CDS	3806894	3808057	1164	1	forward
HAMP domain-containing histidine kinase CDS	CDS	562044	563204	1161	1	forward
hypothetical protein CDS	CDS	1674149	1675309	1161	1	reverse
FHA domain-containing protein CDS	CDS	2940813	2941973	1161	1	forward
hypothetical protein CDS	CDS	3781274	3782434	1161	1	forward
hypothetical protein CDS	CDS	819558	820715	1158	1	reverse
glycosyltransferase CDS	CDS	978856	980013	1158	1	forward
HAMP domain-containing sensor histidine kinase CDS	CDS	3356727	3357884	1158	1	forward
hypothetical protein CDS	CDS	2042307	2043461	1155	1	reverse
complex I subunit 1 family protein CDS	CDS	2473540	2474691	1152	1	reverse
hypothetical protein CDS	CDS	487293	488444	1152	1	forward
hypothetical protein CDS	CDS	2180308	2181459	1152	1	forward
hypothetical protein CDS	CDS	2885080	2886231	1152	1	forward
MFS transporter CDS	CDS	3702837	3703988	1152	1	reverse
hypothetical protein CDS	CDS	1111365	1112513	1149	1	reverse
aminotransferase class V-fold PLP-dependent enzyme CDS	CDS	118709	119857	1149	1	forward
lpxB CDS	CDS	777414	778562	1149	1	forward
PQQ-binding-like beta-propeller repeat protein CDS	CDS	1295680	1296828	1149	1	forward
hypothetical protein CDS	CDS	2932082	2933230	1149	1	forward
FAD-dependent oxidoreductase CDS	CDS	2366464	2367609	1146	1	forward
polysaccharide deacetylase family protein CDS	CDS	358021	359166	1146	1	reverse
glycosyltransferase family 9 protein CDS	CDS	782837	783982	1146	1	forward
CapA family protein CDS	CDS	2155574	2156719	1146	1	reverse
metallophosphoesterase CDS	CDS	2969630	2970775	1146	1	reverse
ftsW CDS	CDS	283621	284763	1143	1	reverse
hypothetical protein CDS	CDS	613262	614404	1143	1	reverse
phosphatidylserine/phosphatidylglycerophosphate/cardiolipin synthase family protein CDS	CDS	1694342	1695484	1143	1	forward
winged helix DNA-binding domain-containing protein CDS	CDS	1976152	1977294	1143	1	reverse
mechanosensitive ion channel family protein CDS	CDS	2016030	2017172	1143	1	forward
cyclic nucleotide-binding domain-containing protein CDS	CDS	2193982	2195124	1143	1	forward
DUF4423 domain-containing protein CDS	CDS	2288240	2289382	1143	1	reverse
MBL fold metallo-hydrolase CDS	CDS	3017786	3018928	1143	1	forward
hypothetical protein CDS	CDS	3162784	3163926	1143	1	reverse
hypothetical protein CDS	CDS	3737905	3739047	1143	1	reverse
crtY CDS	CDS	1014318	1015457	1140	1	forward
hypothetical protein CDS	CDS	1087891	1089030	1140	1	forward
patatin-like phospholipase family protein CDS	CDS	1270372	1271511	1140	1	reverse
mnmH CDS	CDS	1876226	1877365	1140	1	reverse
citrate synthase CDS	CDS	3534719	3535858	1140	1	forward
metallophosphoesterase CDS	CDS	3712882	3714021	1140	1	forward
ATP-binding protein CDS	CDS	1176241	1177371	1131	1	reverse
chrA CDS	CDS	1113941	1115077	1137	1	reverse
rffA CDS	CDS	1152484	1153620	1137	1	reverse
YbdK family carboxylate-amine ligase CDS	CDS	1560707	1561843	1137	1	forward
hypothetical protein CDS	CDS	1684157	1685290	1134	1	forward
3D domain-containing protein CDS	CDS	364960	366093	1134	1	reverse
prfB CDS	CDS	769422	770553	1131	2	forward
hypothetical protein CDS	CDS	1377247	1378380	1134	1	forward
mreC CDS	CDS	1758634	1759767	1134	1	forward
PAS domain-containing sensor histidine kinase CDS	CDS	2255975	2257108	1134	1	forward
recA CDS	CDS	2977450	2978583	1134	1	forward
DNA alkylation repair protein CDS	CDS	3434690	3435823	1134	1	reverse
thiamine pyrophosphate-dependent dehydrogenase E1 component subunit alpha CDS	CDS	3083925	3085055	1131	1	forward
ribB CDS	CDS	106098	107228	1131	1	reverse
hypothetical protein CDS	CDS	808573	809703	1131	1	reverse
hypothetical protein CDS	CDS	892130	893260	1131	1	reverse
Wzz/FepE/Etk N-terminal domain-containing protein CDS	CDS	972287	973417	1131	1	forward
AgmX/PglI C-terminal domain-containing protein CDS	CDS	1675313	1676443	1131	1	reverse
metallophosphoesterase CDS	CDS	1808910	1810040	1131	1	forward
AGE family epimerase/isomerase CDS	CDS	2231160	2232290	1131	1	forward
hypothetical protein CDS	CDS	2850357	2851487	1131	1	reverse
hypothetical protein CDS	CDS	2990625	2991755	1131	1	forward
lytic transglycosylase domain-containing protein CDS	CDS	320038	321165	1128	1	reverse
hypothetical protein CDS	CDS	512372	513499	1128	1	forward
helix-turn-helix domain-containing protein CDS	CDS	930309	931436	1128	1	reverse
THUMP domain-containing protein CDS	CDS	3058287	3059411	1125	1	forward
rodA CDS	CDS	1762285	1763409	1125	1	forward
hypothetical protein CDS	CDS	2355484	2356608	1125	1	forward
helix-turn-helix domain-containing protein CDS	CDS	2411905	2413029	1125	1	forward
recF CDS	CDS	2500144	2501268	1125	1	forward
RNA polymerase factor sigma-32 CDS	CDS	391148	392269	1122	1	forward
ABC transporter substrate-binding protein CDS	CDS	452941	454062	1122	1	forward
cyclic nucleotide-binding domain-containing protein CDS	CDS	781604	782725	1122	1	reverse
hypothetical protein CDS	CDS	2576675	2577796	1122	1	forward
hypothetical protein CDS	CDS	213832	214950	1119	1	reverse
hypothetical protein CDS	CDS	1480315	1481433	1119	1	forward
DegT/DnrJ/EryC1/StrS family aminotransferase CDS	CDS	1544318	1545436	1119	1	forward
hisC CDS	CDS	3171776	3172894	1119	1	forward
Ca2+/H+ antiporter ChaA CDS	CDS	1436284	1437399	1116	1	forward
ydiK CDS	CDS	941878	942993	1116	1	reverse
Glu/Leu/Phe/Val dehydrogenase CDS	CDS	1293611	1294726	1116	1	forward
peptidoglycan DD-metalloendopeptidase family protein CDS	CDS	2653577	2654692	1116	1	forward
dnaJ CDS	CDS	3391187	3392302	1116	1	forward
CapA family protein CDS	CDS	110904	112016	1113	1	reverse
hypothetical protein CDS	CDS	2340676	2341788	1113	1	reverse
hypothetical protein CDS	CDS	2586196	2587308	1113	1	forward
nagZ CDS	CDS	2627209	2628321	1113	1	reverse
ald CDS	CDS	1775980	1777086	1107	1	reverse
hypothetical protein CDS	CDS	2239859	2240968	1110	1	reverse
hypothetical protein CDS	CDS	3681983	3683092	1110	1	reverse
GIY-YIG nuclease family protein CDS	CDS	1994728	1995834	1107	1	forward
S-(hydroxymethyl)glutathione dehydrogenase/classIII alcohol dehydrogenase CDS	CDS	3014521	3015630	1110	1	forward
ATPase, T2SS/T4P/T4SS family CDS	CDS	385542	386651	1110	1	forward
GGDEF domain-containing protein CDS	CDS	711537	712646	1110	1	reverse
rsgA CDS	CDS	2022455	2023564	1110	1	forward
3-oxoacyl-[acyl-carrier-protein] synthase III C-terminal domain-containing protein CDS	CDS	2812372	2813481	1110	1	reverse
hypothetical protein CDS	CDS	12139	13242	1104	1	forward
fatty acid desaturase CDS	CDS	133514	134620	1107	1	forward
hybrid sensor histidine kinase/response regulator CDS	CDS	383062	384168	1107	1	forward
ABC transporter permease CDS	CDS	1158748	1159854	1107	1	forward
lptF CDS	CDS	1769161	1770264	1104	1	forward
M23 family metallopeptidase CDS	CDS	2359248	2360354	1107	1	forward
dnaN CDS	CDS	2499038	2500144	1107	1	forward
OmpA family protein CDS	CDS	2996823	2997929	1107	1	reverse
CpaF family protein CDS	CDS	3753844	3754950	1107	1	forward
alkaline phosphatase D family protein CDS	CDS	1689297	1690400	1104	1	reverse
BtaA family protein CDS	CDS	233059	234162	1104	1	reverse
esterase-like activity of phytase family protein CDS	CDS	372971	374074	1104	1	reverse
hypothetical protein CDS	CDS	1999375	2000478	1104	1	forward
helix-turn-helix domain-containing protein CDS	CDS	2322183	2323286	1104	1	reverse
type IV pilus twitching motility protein PilT CDS	CDS	2431820	2432923	1104	1	forward
hypothetical protein CDS	CDS	139861	140961	1101	1	reverse
NAD(P)H-dependent oxidoreductase CDS	CDS	1937265	1938365	1101	1	forward
ychF CDS	CDS	2026128	2027228	1101	1	forward
response regulator CDS	CDS	2077840	2078940	1101	1	forward
competence/damage-inducible protein A CDS	CDS	3298115	3299215	1101	1	reverse
class I SAM-dependent methyltransferase CDS	CDS	3488642	3489742	1101	1	forward
hypothetical protein CDS	CDS	543964	545061	1098	1	reverse
TIGR04552 family protein CDS	CDS	1128844	1129941	1098	1	forward
PrpF domain-containing protein CDS	CDS	2151310	2152407	1098	1	reverse
DUF444 family protein CDS	CDS	2711258	2712355	1098	1	forward
GNAT family N-acetyltransferase CDS	CDS	3561409	3562500	1092	1	reverse
DUF2914 domain-containing protein CDS	CDS	3623353	3624447	1095	1	reverse
hypothetical protein CDS	CDS	2854831	2855922	1092	1	forward
glycosyltransferase family 9 protein CDS	CDS	783915	785006	1092	1	forward
D-alanine--D-alanine ligase family protein CDS	CDS	3558658	3559749	1092	1	reverse
DegT/DnrJ/EryC1/StrS family aminotransferase CDS	CDS	987696	988784	1089	1	reverse
DUF748 domain-containing protein CDS	CDS	1093103	1094191	1089	1	forward
cytochrome c peroxidase CDS	CDS	3021099	3022187	1089	1	reverse
hypothetical protein CDS	CDS	215931	217016	1086	1	reverse
hypothetical protein CDS	CDS	621728	622813	1086	1	forward
hypothetical protein CDS	CDS	1173366	1174451	1086	1	reverse
flgL CDS	CDS	3517281	3518366	1086	1	forward
imelysin family protein CDS	CDS	3546776	3547861	1086	1	forward
VWA domain-containing protein CDS	CDS	337429	338511	1083	1	reverse
mnmA CDS	CDS	1208204	1209286	1083	1	forward
mltG CDS	CDS	2614192	2615274	1083	1	forward
gcvT CDS	CDS	3643521	3644603	1083	1	reverse
prepilin-type N-terminal cleavage/methylation domain-containing protein CDS	CDS	2459291	2460370	1080	1	forward
tryptophan 2,3-dioxygenase family protein CDS	CDS	1094188	1095267	1080	1	reverse
DUF3943 domain-containing protein CDS	CDS	1583531	1584610	1080	1	forward
endonuclease/exonuclease/phosphatase family protein CDS	CDS	1754795	1755874	1080	1	reverse
lptG CDS	CDS	2076706	2077785	1080	1	reverse
hypothetical protein CDS	CDS	2956184	2957263	1080	1	forward
phosphatase domain-containing protein CDS	CDS	3145625	3146701	1077	1	forward
mraY CDS	CDS	286708	287784	1077	1	reverse
ABC transporter permease CDS	CDS	1159851	1160927	1077	1	forward
ArsA-related P-loop ATPase CDS	CDS	2341785	2342858	1074	1	reverse
murG CDS	CDS	282546	283619	1074	1	reverse
hypothetical protein CDS	CDS	639308	640381	1074	1	forward
glycosyltransferase CDS	CDS	974841	975914	1074	1	forward
hypothetical protein CDS	CDS	1860453	1861526	1074	1	forward
prfA CDS	CDS	2559906	2560979	1074	1	forward
PQQ-dependent sugar dehydrogenase CDS	CDS	3098963	3100036	1074	1	forward
NADH:flavin oxidoreductase CDS	CDS	1974978	1976048	1071	1	reverse
dinB CDS	CDS	2828932	2830002	1071	1	forward
hypothetical protein CDS	CDS	2889281	2890351	1071	1	reverse
hypothetical protein CDS	CDS	2911093	2912163	1071	1	reverse
hypothetical protein CDS	CDS	2953530	2954600	1071	1	forward
hypothetical protein CDS	CDS	234175	235242	1068	1	reverse
alkaline phosphatase D family protein CDS	CDS	1814373	1815440	1068	1	forward
hypothetical protein CDS	CDS	2887474	2888541	1068	1	reverse
branched-chain amino acid aminotransferase CDS	CDS	3236536	3237603	1068	1	forward
prenyltransferase CDS	CDS	3530710	3531777	1068	1	forward
hypothetical protein CDS	CDS	881922	882986	1065	1	forward
chemotaxis response regulator protein-glutamate methylesterase CDS	CDS	538095	539159	1065	1	reverse
VWA domain-containing protein CDS	CDS	2102574	2103638	1065	1	reverse
hypothetical protein CDS	CDS	2810081	2811145	1065	1	reverse
hypothetical protein CDS	CDS	3128311	3129375	1065	1	forward
carA CDS	CDS	3813126	3814190	1065	1	forward
flhB CDS	CDS	398492	399553	1062	1	reverse
hypothetical protein CDS	CDS	763918	764979	1062	1	reverse
serine hydrolase CDS	CDS	1220052	1221113	1062	1	forward
hypothetical protein CDS	CDS	1789763	1790824	1062	1	forward
NnrS family protein CDS	CDS		1907067		1	reverse
linear amide C-N hydrolase CDS	CDS	3628032	3629093	1062	1	forward
sigma-54 dependent transcriptional regulator CDS	CDS	129000	130058	1059	1	reverse
outer membrane beta-barrel protein CDS	CDS	443108	444166	1059	1	forward
hppD CDS	CDS	611858	612916	1059	1	reverse
hypothetical protein CDS	CDS	1146089	1147147	1059	1	reverse
hypothetical protein CDS	CDS	1656126	1657184	1059	1	forward
hypothetical protein CDS	CDS	2444409	2445467	1059	1	forward
lgt CDS	CDS	3204540	3205598	1059	1	forward
tRNA-dihydrouridine synthase family protein CDS	CDS	3400710	3401768	1059	1	forward
serine protease CDS	CDS	558937	559992	1056	1	forward
mechanosensitive ion channel family protein CDS	CDS	1327189	1328244	1056	1	forward
agmatinase family protein CDS	CDS	2830984	2832039	1056	1	reverse
transketolase C-terminal domain-containing protein CDS	CDS	3085055	3086110	1056	1	forward
pilM CDS	CDS	3821417	3822472	1056	1	forward
hypothetical protein CDS	CDS	78791	79843	1053	1	reverse
hypothetical protein CDS	CDS	568113	569165	1053	1	reverse
rhodanese-like domain-containing protein CDS	CDS	1392401	1393453	1053	1	forward
class I SAM-dependent methyltransferase CDS	CDS	1651291	1652343	1053	1	reverse
hypothetical protein CDS	CDS	1738045	1739097	1053	1	reverse
selD CDS	CDS	1877355	1878407	1053	1	reverse
tetratricopeptide repeat protein CDS	CDS	3585322	3586368	1047	1	forward
guanosine monophosphate reductase CDS	CDS	1065265	1066314	1050	1	reverse
hypothetical protein CDS	CDS	339683	340732	1050	1	forward
aminopeptidase CDS	CDS	3727849	3728898	1050	1	reverse
hypothetical protein CDS	CDS	3773148	3774194	1047	1	reverse
hypothetical protein CDS	CDS	356431	357477	1047	1	reverse
spermidine/putrescine ABC transporter substrate-binding protein CDS	CDS	700275	701321	1047	1	reverse
isocyanide synthase family protein CDS	CDS	736981	738027	1047	1	forward
cysteine synthase family protein CDS	CDS	2382528	2383574	1047	1	reverse
SprB repeat-containing protein CDS	CDS	2947655	2948701	1047	1	reverse
NAD(P)-dependent alcohol dehydrogenase CDS	CDS	3016519	3017565	1047	1	reverse
lpxD CDS	CDS	3060680	3061726	1047	1	reverse
pilT, twitching motility protein PilT CDS	CDS	791849	792892	1044	1	forward
fni CDS	CDS	923214	924257	1044	1	forward
hypothetical protein CDS	CDS	963401	964444	1044	1	forward
rod shape-determining protein CDS	CDS	1020913	1021956	1044	1	reverse
substrate-binding domain-containing protein CDS	CDS	2034817	2035860	1044	1	forward
ABC-F family ATP-binding cassette domain-containing protein CDS	CDS	2248175	2249218	1044	1	forward
rod shape-determining protein CDS	CDS	2696136	2697179	1044	1	forward
outer membrane beta-barrel protein CDS	CDS	2901789	2902832	1044	1	reverse
porin CDS	CDS	2929348	2930391	1044	1	reverse
hypothetical protein CDS	CDS	3049630	3050673	1044	1	reverse
ABC transporter ATP-binding protein CDS	CDS	3322979	3324022	1044	1	reverse
aromatic ring-hydroxylating dioxygenase subunit alpha CDS	CDS	374076	375116	1041	1	reverse
queA CDS	CDS	1532907	1533947	1041	1	reverse
MBL fold metallo-hydrolase CDS	CDS	2168327	2169367	1041	1	reverse
hypothetical protein CDS	CDS	2903337	2904377	1041	1	forward
hemolysin family protein CDS	CDS	3091555	3092595	1041	1	reverse
thiamine ABC transporter substrate-binding protein CDS	CDS	3564174	3565214	1041	1	forward
cation diffusion facilitator family transporter CDS	CDS	2843789	2844826	1038	1	forward
class I SAM-dependent methyltransferase CDS	CDS	649379	650416	1038	1	forward
AI-2E family transporter CDS	CDS	1451538	1452575	1038	1	forward
SurA N-terminal domain-containing protein CDS	CDS	1757487	1758524	1038	1	reverse
alpha/beta fold hydrolase CDS	CDS	3571878	3572915	1038	1	forward
tsaD CDS	CDS	3604823	3605860	1038	1	forward
fliG CDS	CDS	474729	475763	1035	1	reverse
hypothetical protein CDS	CDS	1310686	1311720	1035	1	reverse
FUSC family protein CDS	CDS	2165863	2166897	1035	1	forward
phosphoribosylaminoimidazolesuccinocarboxamide synthase CDS	CDS	59734	60768	1035	1	reverse
queG CDS	CDS	1102350	1103384	1035	1	reverse
lipid A deacylase LpxR family protein CDS	CDS	1234842	1235876	1035	1	reverse
phosphotransferase CDS	CDS	2636364	2637398	1035	1	reverse
hypothetical protein CDS	CDS	3722585	3723613	1029	1	reverse
hypothetical protein CDS	CDS	2695002	2696033	1032	1	forward
DNA-directed RNA polymerase subunit alpha CDS	CDS	14797	15828	1032	1	reverse
obgE CDS	CDS	2426296	2427327	1032	1	reverse
hemolysin family protein CDS	CDS	1467989	1469020	1032	1	forward
DUF475 domain-containing protein CDS	CDS	1745890	1746921	1032	1	reverse
ABC transporter substrate-binding protein CDS	CDS	2068585	2069616	1032	1	reverse
ABC transporter permease subunit CDS	CDS	2833864	2834895	1032	1	forward
ABC transporter permease CDS	CDS	2913050	2914078	1029	1	reverse
hypothetical protein CDS	CDS	301327	302355	1029	1	forward
nadD CDS	CDS	2425268	2426296	1029	1	reverse
arginine N-succinyltransferase CDS	CDS	2611643	2612671	1029	1	forward
rfaE1 CDS	CDS	3688631	3689659	1029	1	forward
nitronate monooxygenase CDS	CDS	3544207	3545232	1026	1	forward
PD40 domain-containing protein CDS	CDS	510587	511612	1026	1	forward
add CDS	CDS	547320	548345	1026	1	forward
aroC CDS	CDS	564100	565125	1026	1	reverse
pheS CDS	CDS	932414	933439	1026	1	forward
CDP-glucose 4,6-dehydratase CDS	CDS	956852	957877	1026	1	forward
low specificity L-threonine aldolase CDS	CDS	1095264	1096289	1026	1	reverse
hypothetical protein CDS	CDS	1401660	1402685	1026	1	reverse
alpha/beta hydrolase-fold protein CDS	CDS	912687	913709	1023	1	reverse
alkane 1-monooxygenase CDS	CDS	1493945	1494967	1023	1	forward
gamma-glutamyl-gamma-aminobutyrate hydrolase family protein CDS	CDS	1563152	1564174	1023	1	forward
hypothetical protein CDS	CDS	1670828	1671850	1023	1	reverse
hypothetical protein CDS	CDS	1768000	1769022	1023	1	reverse
sohB CDS	CDS	1485043	1486062	1020	1	forward
SDR family oxidoreductase CDS	CDS	238052	239071	1020	1	reverse
hypothetical protein CDS	CDS	363906	364925	1020	1	forward
uroporphyrinogen decarboxylase CDS	CDS	523245	524264	1020	1	forward
lpxK CDS	CDS	778562	779581	1020	1	forward
hypothetical protein CDS	CDS	1663405	1664424	1020	1	reverse
HNH endonuclease signature motif containing protein CDS	CDS	1682873	1683892	1020	1	reverse
lipoate--protein ligase CDS	CDS	1807690	1808709	1020	1	forward
hypothetical protein CDS	CDS	2062516	2063535	1020	1	reverse
ABC transporter permease subunit CDS	CDS	2834892	2835911	1020	1	forward
hypothetical protein CDS	CDS	2864768	2865787	1020	1	reverse
hypothetical protein CDS	CDS	2441370	2442386	1017	1	reverse
alpha/beta hydrolase CDS	CDS	3627019	3628035	1017	1	forward
M14 family zinc carboxypeptidase CDS	CDS	1724685	1725701	1017	1	reverse
L-threonylcarbamoyladenylate synthase CDS	CDS	2824698	2825714	1017	1	forward
serine hydrolase domain-containing protein CDS	CDS	2907970	2908986	1017	1	reverse
small ribosomal subunit Rsm22 family protein CDS	CDS	3649934	3650950	1017	1	reverse
lptC CDS	CDS	3799581	3800597	1017	1	forward
hypothetical protein CDS	CDS	50410	51423	1014	1	reverse
alpha/beta hydrolase CDS	CDS	2988571	2989584	1014	1	reverse
hypothetical protein CDS	CDS	1829455	1830468	1014	1	reverse
dusB CDS	CDS	2618116	2619129	1014	1	forward
hypothetical protein CDS	CDS	3283290	3284303	1014	1	forward
holA CDS	CDS	745441	746451	1011	1	forward
VWA domain-containing protein CDS	CDS	2103638	2104648	1011	1	reverse
phnE CDS	CDS	171061	172071	1011	1	reverse
murB CDS	CDS	311991	313001	1011	1	forward
LLM class flavin-dependent oxidoreductase CDS	CDS	1336385	1337395	1011	1	forward
ParB/RepB/Spo0J family partition protein CDS	CDS	2487770	2488780	1011	1	reverse
hypothetical protein CDS	CDS	2633109	2634119	1011	1	forward
ketoacyl-ACP synthase III CDS	CDS	2761298	2762308	1011	1	reverse
RluA family pseudouridine synthase CDS	CDS	2378132	2379139	1008	1	forward
hemH CDS	CDS	526817	527824	1008	1	forward
TIGR01212 family radical SAM protein CDS	CDS	1253548	1254555	1008	1	reverse
DnaJ C-terminal domain-containing protein CDS	CDS	2449874	2450881	1008	1	forward
aspartate-semialdehyde dehydrogenase CDS	CDS	2951051	2952058	1008	1	forward
malate dehydrogenase CDS	CDS	3044393	3045400	1008	1	forward
gap CDS	CDS	3159248	3160255	1008	1	forward
flagellar basal body P-ring protein FlgI CDS	CDS	3512592	3513599	1008	1	forward
M23 family metallopeptidase CDS	CDS	2873770	2874774	1005	1	forward
flagellar hook capping FlgD N-terminal domain-containing protein CDS	CDS	468481	469485	1005	1	reverse
asparaginase CDS	CDS	1781318	1782322	1005	1	reverse
alpha/beta fold hydrolase CDS	CDS	3220267	3221271	1005	1	forward
fliM CDS	CDS	402458	403459	1002	1	reverse
purM CDS	CDS	51596	52597	1002	1	reverse
A/G-specific adenine glycosylase CDS	CDS	509589	510590	1002	1	forward
PstS family phosphate ABC transporter substrate-binding protein CDS	CDS	950814	951815	1002	1	forward
patatin-like phospholipase family protein CDS	CDS	2681714	2682715	1002	1	forward
alpha/beta hydrolase CDS	CDS	2763238	2764239	1002	1	forward
isocitrate/isopropylmalate dehydrogenase family protein CDS	CDS	3360683	3361684	1002	1	reverse
glycosyltransferase family 9 protein CDS	CDS	3650960	3651961	1002	1	reverse
zinc-binding dehydrogenase CDS	CDS	2124174	2125172	999	1	forward
diacylglycerol kinase family protein CDS	CDS	239090	240088	999	1	reverse
segregation/condensation protein A CDS	CDS	1243536	1244534	999	1	forward
ribonucleotide-diphosphate reductase subunit beta CDS	CDS	1249513	1250511	999	1	reverse
nitronate monooxygenase CDS	CDS	1459198	1460196	999	1	forward
diguanylate cyclase CDS	CDS	2842746	2843744	999	1	forward
trpS CDS	CDS	2974297	2975292	996	1	reverse
hypothetical protein CDS	CDS	3311339	3312334	996	1	reverse
lytic transglycosylase domain-containing protein CDS	CDS	3508033	3509028	996	1	reverse
lysylphosphatidylglycerol synthase transmembranedomain-containing protein CDS	CDS	7371	8366	996	1	forward
beta-ketoacyl-ACP synthase III CDS	CDS	1282119	1283114	996	1	reverse
hypothetical protein CDS	CDS	1901159	1902151	993	1	forward
hypothetical protein CDS	CDS	3522797	3523789	993	1	forward
HAD family hydrolase CDS	CDS	730897	731889	993	1	forward
MoxR family ATPase CDS	CDS	2106413	2107405	993	1	reverse
VOC family protein CDS	CDS	2270304	2271296	993	1	reverse
SDR family oxidoreductase CDS	CDS	2624026	2625018	993	1	reverse
hypothetical protein CDS	CDS	2719202	2720194	993	1	reverse
galactokinase CDS	CDS	3139152	3140144	993	1	forward
Fe(3+) ABC transporter substrate-binding protein CDS	CDS	3182380	3183372	993	1	forward
hypothetical protein CDS	CDS	3195163	3196155	993	1	forward
formylglycine-generating enzyme family protein CDS	CDS	733593	734582	990	1	forward
hypothetical protein CDS	CDS	807600	808589	990	1	forward
pfkA CDS	CDS	451862	452851	990	1	forward
cysK CDS	CDS	993399	994388	990	1	forward
polyprenyl synthetase family protein CDS	CDS	1007945	1008934	990	1	forward
cysteine synthase A CDS	CDS	1028200	1029189	990	1	forward
ruvB CDS	CDS	1786054	1787043	990	1	reverse
sugar phosphate nucleotidyltransferase CDS	CDS	2635378	2636367	990	1	reverse
hypothetical protein CDS	CDS	131729	132715	987	1	reverse
hypothetical protein CDS	CDS	167698	168684	987	1	reverse
rsmH CDS	CDS	300215	301201	987	1	reverse
hemB CDS	CDS	516896	517882	987	1	reverse
D-2-hydroxyacid dehydrogenase CDS	CDS	742622	743608	987	1	reverse
rfbB CDS	CDS	1150606	1151592	987	1	reverse
hypothetical protein CDS	CDS	1505795	1506781	987	1	reverse
hypothetical protein CDS	CDS	2122497	2123483	987	1	reverse
HAD-IIIA family hydrolase CDS	CDS	8368	9351	984	1	reverse
hypothetical protein CDS	CDS	1023397	1024380	984	1	forward
cyclic nucleotide-binding domain-containing protein CDS	CDS	1366250	1367233	984	1	forward
dipeptide ABC transporter ATP-binding protein CDS	CDS	1487063	1488046	984	1	forward
PHB depolymerase family esterase CDS	CDS	1948049	1949032	984	1	forward
trypsin-like serine protease CDS	CDS	2234779	2235762	984	1	reverse
2-oxoglutarate and iron-dependent oxygenase domain-containing protein CDS	CDS	2922899	2923882	984	1	forward
DUF4340 domain-containing protein CDS	CDS	3138169	3139152	984	1	forward
quinone-dependent dihydroorotate dehydrogenase CDS	CDS	3683528	3684511	984	1	reverse
flagellar basal body-associated FliL family protein CDS	CDS	3764271	3765254	984	1	forward
GNAT family N-acetyltransferase CDS	CDS	864683	865663	981	1	reverse
fumarylacetoacetate hydrolase family protein CDS	CDS	2773159	2774139	981	1	forward
mvaD CDS	CDS	926476	927456	981	1	forward
DUF4097 domain-containing protein CDS	CDS	1362445	1363425	981	1	reverse
MerR family transcriptional regulator CDS	CDS	2510395	2511372	978	1	forward
NAD(P)H-quinone oxidoreductase CDS	CDS	2789486	2790466	981	1	forward
BMP family ABC transporter substrate-binding protein CDS	CDS	2915560	2916540	981	1	reverse
KpsF/GutQ family sugar-phosphate isomerase CDS	CDS	3769655	3770635	981	1	forward
hypothetical protein CDS	CDS	2478708	2479685	978	1	reverse
type II secretion system protein CDS	CDS	2043486	2044463	978	1	reverse
hypothetical protein CDS	CDS	70619	71596	978	1	reverse
TerC family protein CDS	CDS	144399	145376	978	1	forward
hypothetical protein CDS	CDS	1275024	1276001	978	1	forward
hypothetical protein CDS	CDS	2008662	2009639	978	1	reverse
aminotransferase class IV CDS	CDS	1019942	1020916	975	1	forward
fabD CDS	CDS	1281141	1282115	975	1	reverse
serine/threonine protein kinase CDS	CDS	2293604	2294578	975	1	forward
DUF4214 domain-containing protein CDS	CDS	2730026	2731000	975	1	reverse
deoxyhypusine synthase family protein CDS	CDS	1650176	1651147	972	1	reverse
hypothetical protein CDS	CDS	65215	66186	972	1	forward
hypothetical protein CDS	CDS	214950	215921	972	1	reverse
branched-chain amino acid ABC transporter permease CDS	CDS	454973	455944	972	1	forward
hypothetical protein CDS	CDS	1070940	1071911	972	1	reverse
phosphotransferase CDS	CDS	1309104	1310075	972	1	reverse
hypothetical protein CDS	CDS	1345016	1345984	969	1	reverse
hypothetical protein CDS	CDS	1393506	1394477	972	1	reverse
universal stress protein CDS	CDS	1456420	1457391	972	1	forward
ABC transporter permease CDS	CDS	1489799	1490770	972	1	forward
glycosyltransferase family 9 protein CDS	CDS	1668371	1669342	972	1	forward
tRNA-dihydrouridine synthase family protein CDS	CDS	3406127	3407098	972	1	reverse
electron transfer flavoprotein subunit alpha/FixB family protein CDS	CDS	2517207	2518175	969	1	reverse
hypothetical protein CDS	CDS	1863970	1864938	969	1	forward
hypothetical protein CDS	CDS	307284	308252	969	1	forward
rfaD CDS	CDS	604592	605560	969	1	forward
hypothetical protein CDS	CDS	1323640	1324608	969	1	forward
ABC transporter ATP-binding protein CDS	CDS	1486076	1487044	969	1	forward
PAS domain-containing protein CDS	CDS	2276146	2277114	969	1	reverse
peptidyl-prolyl cis-trans isomerase CDS	CDS	2514701	2515669	969	1	reverse
sppA CDS	CDS	3178753	3179721	969	1	forward
gspN CDS	CDS	872773	873738	966	1	reverse
hypothetical protein CDS	CDS	2210205	2211170	966	1	forward
nadA CDS	CDS	2316217	2317182	966	1	forward
beta-sandwich domain-containing protein CDS	CDS	3158135	3159100	966	1	forward
HlyD family efflux transporter periplasmic adaptor subunit CDS	CDS	3676967	3677932	966	1	forward
HD domain-containing protein CDS	CDS	180884	181846	963	1	reverse
glpX CDS	CDS	1188291	1189253	963	1	forward
hypothetical protein CDS	CDS	1399452	1400414	963	1	forward
ROK family protein CDS	CDS	3320563	3321525	963	1	reverse
flagellar motor protein MotB CDS	CDS	73816	74775	960	1	reverse
D-glycerate dehydrogenase CDS	CDS	280232	281191	960	1	forward
formimidoylglutamase CDS	CDS	1096293	1097252	960	1	reverse
hydrogen peroxide-inducible genes activator CDS	CDS	1816615	1817574	960	1	reverse
hypothetical protein CDS	CDS	3749548	3750507	960	1	forward
flagellar motor protein MotB CDS	CDS	331411	332367	957	1	reverse
hypothetical protein CDS	CDS	1068757	1069713	957	1	reverse
aldo/keto reductase family protein CDS	CDS	571336	572292	957	1	forward
hypothetical protein CDS	CDS	617851	618807	957	1	forward
sigma-54 dependent transcriptional regulator CDS	CDS	805627	806583	957	1	forward
hydrogen peroxide-inducible genes activator CDS	CDS	1928342	1929298	957	1	forward
fmt CDS	CDS	2075120	2076076	957	1	reverse
zf-HC2 domain-containing protein CDS	CDS	2697690	2698646	957	1	forward
coxB CDS	CDS	2766598	2767554	957	1	forward
thiL CDS	CDS	3118762	3119718	957	1	reverse
polyprenyl synthetase family protein CDS	CDS	3529757	3530713	957	1	forward
SRPBCC family protein CDS	CDS	2269317	2270270	954	1	forward
putative sulfate exporter family transporter CDS	CDS	715053	716006	954	1	forward
MlaD family protein CDS	CDS	1057794	1058747	954	1	forward
P-loop NTPase CDS	CDS	2376554	2377507	954	1	forward
hypothetical protein CDS	CDS	954635	955585	951	1	reverse
tilS CDS	CDS	1195542	1196492	951	1	forward
hypothetical protein CDS	CDS	1661188	1662138	951	1	reverse
hypothetical protein CDS	CDS	2222069	2223019	951	1	reverse
4-hydroxythreonine-4-phosphate dehydrogenase PdxA CDS	CDS	2512821	2513771	951	1	reverse
hypothetical protein CDS	CDS	3519514	3520464	951	1	reverse
DNA polymerase III subunit delta' CDS	CDS	3150517	3151461	945	1	forward
acyltransferase domain-containing protein CDS	CDS	160833	161780	948	1	reverse
pip CDS	CDS	551160	552107	948	1	forward
DNA-processing protein DprA CDS	CDS	1770437	1771384	948	1	reverse
ATP-binding cassette domain-containing protein CDS	CDS	3134916	3135860	945	1	forward
trxB CDS	CDS	2846282	2847226	945	1	forward
bifunctional riboflavin kinase/FAD synthetase CDS	CDS	788343	789287	945	1	forward
HD-GYP domain-containing protein CDS	CDS	1625719	1626663	945	1	forward
ribose-phosphate pyrophosphokinase CDS	CDS	2023675	2024619	945	1	forward
phosphatidate cytidylyltransferase CDS	CDS	2206716	2207660	945	1	forward
peptidylprolyl isomerase CDS	CDS	2513764	2514708	945	1	reverse
NmrA family NAD(P)-binding protein CDS	CDS	251613	252554	942	1	forward
DUF4382 domain-containing protein CDS	CDS	2225913	2226854	942	1	reverse
tadA CDS	CDS	2717467	2718408	942	1	reverse
hypothetical protein CDS	CDS	3089705	3090646	942	1	reverse
rhomboid family intramembrane serine protease CDS	CDS	3340001	3340939	939	1	forward
HTTM domain-containing protein CDS	CDS	1668	2606	939	1	forward
hypothetical protein CDS	CDS	620780	621718	939	1	forward
secF CDS	CDS	1528543	1529481	939	1	reverse
glycerophosphodiester phosphodiesterase family protein CDS	CDS	2127493	2128431	939	1	forward
DUF429 domain-containing protein CDS	CDS	3140090	3141028	939	1	forward
hypothetical protein CDS	CDS	3616761	3617699	939	1	forward
speB CDS	CDS	508557	509492	936	1	reverse
hydroxymethylglutaryl-CoA lyase CDS	CDS	642942	643877	936	1	reverse
hypothetical protein CDS	CDS	2310750	2311685	936	1	reverse
hypothetical protein CDS	CDS	3555602	3556537	936	1	forward
hypothetical protein CDS	CDS	370475	371407	933	1	reverse
ABC transporter substrate-binding protein CDS	CDS	1286664	1287596	933	1	reverse
hypothetical protein CDS	CDS	159904	160836	933	1	forward
signal peptidase II CDS	CDS	322844	323776	933	1	forward
cation diffusion facilitator family transporter CDS	CDS	1510448	1511380	933	1	reverse
DUF346 domain-containing protein CDS	CDS	2130284	2131216	933	1	forward
trypsin-like serine protease CDS	CDS	3152236	3153168	933	1	reverse
hypothetical protein CDS	CDS	3410364	3411296	933	1	forward
diguanylate cyclase CDS	CDS	3715517	3716449	933	1	forward
LD-carboxypeptidase CDS	CDS	1219123	1220052	930	1	forward
hypothetical protein CDS	CDS	1339286	1340215	930	1	reverse
universal stress protein CDS	CDS	2394456	2395385	930	1	forward
ParA family protein CDS	CDS	3416821	3417750	930	1	forward
PA2778 family cysteine peptidase CDS	CDS	3473073	3474002	930	1	forward
flgA CDS	CDS	3510921	3511850	930	1	forward
hypothetical protein CDS	CDS	3755173	3756102	930	1	forward
miaA CDS	CDS	851919	852845	927	1	forward
HD domain-containing phosphohydrolase CDS	CDS	1100876	1101802	927	1	reverse
cupin domain-containing protein CDS	CDS	2279292	2280218	927	1	forward
rpsB CDS	CDS	2369264	2370190	927	1	forward
ABC transporter ATP-binding protein CDS	CDS	2621066	2621992	927	1	forward
CorA family divalent cation transporter CDS	CDS	3142179	3143105	927	1	reverse
universal stress protein CDS	CDS	275551	276477	927	1	forward
ygiD CDS	CDS	368462	369385	924	1	forward
Gfo/Idh/MocA family oxidoreductase CDS	CDS	776488	777414	927	1	forward
truB CDS	CDS	835460	836386	927	1	forward
tsf CDS	CDS	2370312	2371238	927	1	forward
universal stress protein CDS	CDS	2401537	2402463	927	1	forward
SDR family oxidoreductase CDS	CDS	2530007	2530933	927	1	reverse
hypothetical protein CDS	CDS	3108325	3109251	927	1	reverse
HTTM domain-containing protein CDS	CDS	2682	3605	924	1	reverse
hypothetical protein CDS	CDS	1144219	1145142	924	1	reverse
class I fructose-bisphosphate aldolase CDS	CDS	1636610	1637533	924	1	reverse
SPFH domain-containing protein CDS	CDS	1986442	1987365	924	1	forward
hypothetical protein CDS	CDS	2254832	2255755	924	1	reverse
hypothetical protein CDS	CDS	1658859	1659779	921	1	reverse
hypothetical protein CDS	CDS	1248541	1249461	921	1	reverse
hypothetical protein CDS	CDS	2508798	2509718	921	1	reverse
LysR family transcriptional regulator CDS	CDS	682724	683644	921	1	forward
ArsA-related P-loop ATPase CDS	CDS	2342855	2343775	921	1	reverse
M12 family metallopeptidase CDS	CDS	2547052	2547972	921	1	forward
MerR family transcriptional regulator CDS	CDS	3047119	3048039	921	1	forward
chemotaxis protein CheX CDS	CDS	169726	170643	918	1	forward
hypothetical protein CDS	CDS	448655	449572	918	1	reverse
class I SAM-dependent methyltransferase CDS	CDS	676742	677659	918	1	forward
pstA CDS	CDS	952764	953681	918	1	forward
ABC transporter ATP-binding protein CDS	CDS	1389575	1390492	918	1	reverse
FecR family protein CDS	CDS	1957141	1958058	918	1	reverse
hypothetical protein CDS	CDS	2862774	2863691	918	1	forward
gspC CDS	CDS	888858	889772	915	1	reverse
phytoene/squalene synthase family protein CDS	CDS	1010408	1011322	915	1	forward
bestrophin family ion channel CDS	CDS	1272565	1273479	915	1	reverse
folE2 CDS	CDS	1751995	1752909	915	1	reverse
AAA family ATPase CDS	CDS	2466679	2467593	915	1	reverse
Ppx/GppA phosphatase family protein CDS	CDS	2553279	2554193	915	1	forward
NAD(+)/NADH kinase CDS	CDS	248876	249787	912	1	forward
S8 family peptidase CDS	CDS	710449	711360	912	1	reverse
outer membrane beta-barrel protein CDS	CDS	870738	871649	912	1	reverse
era CDS	CDS	1211317	1212228	912	1	forward
hypothetical protein CDS	CDS	2118027	2118938	912	1	reverse
hypothetical protein CDS	CDS	3127356	3128267	912	1	reverse
alpha-ketoglutarate-dependent dioxygenase AlkB CDS	CDS	3687603	3688514	912	1	reverse
hypothetical protein CDS	CDS	518005	518913	909	1	forward
LysR family transcriptional regulator CDS	CDS	1006904	1007812	909	1	forward
COX15/CtaA family protein CDS	CDS	1511470	1512378	909	1	forward
lpxC CDS	CDS	1780388	1781296	909	1	reverse
hypothetical protein CDS	CDS	2120911	2121819	909	1	reverse
hypothetical protein CDS	CDS	2289540	2290448	909	1	reverse
type II secretion system F family protein CDS	CDS	2937893	2938801	909	1	forward
N-acetylmuramoyl-L-alanine amidase-like domain-containing protein CDS	CDS	3573039	3573947	909	1	forward
DUF2802 domain-containing protein CDS	CDS	3596706	3597614	909	1	forward
PfkB family carbohydrate kinase CDS	CDS	3705518	3706426	909	1	forward
hypothetical protein CDS	CDS	1730396	1731301	906	1	reverse
hypothetical protein CDS	CDS	3266986	3267891	906	1	forward
alpha/beta hydrolase CDS	CDS	1312764	1313669	906	1	reverse
MBL fold metallo-hydrolase CDS	CDS	2208402	2209307	906	1	forward
cpaB CDS	CDS	2600967	2601872	906	1	reverse
LysR family transcriptional regulator CDS	CDS	3188791	3189696	906	1	forward
hypothetical protein CDS	CDS	3358550	3359455	906	1	reverse
hypothetical protein CDS	CDS	3706598	3707503	906	1	forward
branched-chain amino acid ABC transporter permease CDS	CDS	454071	454973	903	1	forward
hypothetical protein CDS	CDS	3076234	3077133	900	1	forward
LysR family transcriptional regulator CDS	CDS	143401	144303	903	1	reverse
MBL fold metallo-hydrolase CDS	CDS	425027	425929	903	1	reverse
ComEC/Rec2 family competence protein CDS	CDS	1773937	1774839	903	1	forward
mechanosensitive ion channel domain-containing protein CDS	CDS	2126444	2127346	903	1	reverse
hypothetical protein CDS	CDS	2266446	2267348	903	1	reverse
polysaccharide deacetylase family protein CDS	CDS	2564082	2564984	903	1	reverse
hypothetical protein CDS	CDS	2632198	2633100	903	1	forward
SAM-dependent methyltransferase CDS	CDS	3610505	3611407	903	1	reverse
aspartate carbamoyltransferase catalytic subunit CDS	CDS	3812224	3813126	903	1	forward
50S ribosomal protein L11 methyltransferase CDS	CDS	352697	353596	900	1	forward
prpB CDS	CDS	1802274	1803173	900	1	forward
aminoglycoside phosphotransferase family protein CDS	CDS	2791454	2792353	900	1	forward
LysR family transcriptional regulator CDS	CDS	3018944	3019843	900	1	forward
hypothetical protein CDS	CDS	72180	73079	900	1	reverse
1,4-dihydroxy-2-naphthoyl-CoA synthase CDS	CDS	563182	564081	900	1	reverse
trypsin-like serine protease CDS	CDS	826261	827160	900	1	reverse
hypothetical protein CDS	CDS	925580	926479	900	1	forward
[truncated: 5,685 more rows]

## Sheet: Hepes 24h
Name	Type	Minimum	Maximum	Length	# Intervals	Direction	Amino Acid Change	CDS	CDS Position	Change	Codon Change	Coverage	Polymorphism Type	Protein Effect	Variant Frequency	Variant P-Value (approximate)
A	Polymorphism	45957	45957	1	1	none	Q -> H	tuf CDS	69	T -> A	CAA -> CAT	429	SNP (transversion)	Substitution	100.0%	0
T	Polymorphism	295594	295594	1	1	none	R -> Q	ATP-dependent DNA helicase RecQ CDS	1193	C -> T	CGG -> CAG	378	SNP (transition)	Substitution	100.0%	0
	Polymorphism	521006	521026	21	1	none	QGKDIAA ->	glutamate-1-semialdehyde 2,1-aminomutase CDS	607	-CAAGGCAAAGACATTGCCGCT	CAA,GGC,AAA,GAC,ATT,GCC,GCT ->	406	Deletion	Deletion	100.0%	0
C	Polymorphism	1672347	1672347	1	1	none	P -> A	hypothetical protein CDS	1102	G -> C	CCG -> GCG	337	SNP (transversion)	Substitution	100.0%	0
G	Polymorphism	1779308	1779308	1	1	none	D -> G	hypothetical protein CDS	41	A -> G	GAC -> GGC	347	SNP (transition)	Substitution	100.0%	0
	Polymorphism	2594356	2594357	2	1	none		hypothetical protein CDS	197	-GC		421	Deletion	Frame Shift	100.0%	0
C	Polymorphism	2872357	2872357	1	1	none	R -> G	energy transducer TonB CDS	349	T -> C	AGA -> GGA	369	SNP (transition)	Substitution	100.0%	0
T	Polymorphism	188752	188752	1	1	none	C -> Y	diguanylate cyclase CDS	1193	C -> T	TGC -> TAC	394	SNP (transition)	Substitution	99.7%	0
A	Polymorphism	2385170	2385170	1	1	none				G -> A		385	SNP (transition)		99.7%	0
	Polymorphism	3217002	3217021	20	1	none		hypothetical protein CDS	240	-CACGATAGTCGCGCGAACGC		289	Deletion	Frame Shift	99.7%	0
C	Polymorphism	164075	164075	1	1	none				T -> C		378	SNP (transition)		99.5%	0
C	Polymorphism	402155	402155	1	1	none	M -> V	fliN CDS	295	T -> C	ATG -> GTG	389	SNP (transition)	Substitution	99.5%	0
G	Polymorphism	475119	475119	1	1	none	K -> N	fliG CDS	645	C -> G	AAG -> AAC	377	SNP (transversion)	Substitution	99.5%	0
C	Polymorphism	1708513	1708513	1	1	none	E -> G	hypothetical protein CDS	413	T -> C	GAG -> GGG	368	SNP (transition)	Substitution	99.5%	0
T	Polymorphism	2186071	2186071	1	1	none	V -> L	hypothetical protein CDS	1843	G -> T	GTG -> TTG	421	SNP (transversion)	Substitution	99.5%	0
G	Polymorphism	674499	674499	1	1	none		PAS domain-containing protein CDS	211	T -> G		322	SNP (transversion)	Extension	99.4%	0
G	Polymorphism	446440	446440	1	1	none		cyclic nucleotide-binding domain-containing protein CDS	1399	A -> G		409	SNP (transition)	Extension	99.3%	0
G	Polymorphism	534126	534126	1	1	none	N -> D	poly(A) polymerase CDS	379	A -> G	AAC -> GAC	401	SNP (transition)	Substitution	99.3%	0
T	Polymorphism	1107499	1107499	1	1	none		response regulator CDS	90	G -> T		373	SNP (transversion)	Truncation	99.2%	0
T	Polymorphism	2783499	2783499	1	1	none	E -> K	response regulator CDS	109	C -> T	GAA -> AAA	429	SNP (transition)	Substitution	99.1%	0
C	Polymorphism	3491372	3491372	1	1	none	C -> R	S1-like domain-containing RNA-binding protein CDS	103	T -> C	TGC -> CGC	335	SNP (transition)	Substitution	99.1%	0
G	Polymorphism	96661	96661	1	1	none	T -> A	hypothetical protein CDS	289	A -> G	ACA -> GCA	403	SNP (transition)	Substitution	99.0%	0
A	Polymorphism	2385179	2385179	1	1	none				T -> A		385	SNP (transversion)		99.0%	0
C	Polymorphism	3762520	3762520	1	1	none		polA CDS	1596	T -> C	ATT -> ATC	392	SNP (transition)	None	99.0%	0
C	Polymorphism	26635	26635	1	1	none	V -> G	rplD CDS	437	A -> C	GTT -> GGT	405	SNP (transversion)	Substitution	98.8%	0
T	Polymorphism	1510253	1510253	1	1	none				C -> T		408	SNP (transition)		98.8%	0
G	Polymorphism	2496338	2496338	1	1	none	Y -> S	yidC CDS	149	T -> G	TAC -> TCC	411	SNP (transversion)	Substitution	98.8%	0
C	Polymorphism	3388842	3388842	1	1	none				T -> C		397	SNP (transition)		98.7%	0
G	Polymorphism	3818665	3818665	1	1	none	W -> G	phnD CDS	604	T -> G	TGG -> GGG	319	SNP (transversion)	Substitution	98.7%	0
G	Polymorphism	1766849	1766849	1	1	none	L -> P	hypothetical protein CDS	605	A -> G	CTG -> CCG	355	SNP (transition)	Substitution	98.6%	0
G	Polymorphism	2099022	2099022	1	1	none		hypothetical protein CDS	268	T -> G		420	SNP (transversion)	Extension	98.6%	0
A	Polymorphism	1290879	1290879	1	1	none				G -> A		407	SNP (transition)		98.5%	0
A	Polymorphism	163888	163888	1	1	none	T -> I	helix-turn-helix transcriptional regulator CDS	59	G -> A	ACT -> ATT	378	SNP (transition)	Substitution	98.4%	0
A	Polymorphism	402778	402778	1	1	none	N -> Y	fliM CDS	682	T -> A	AAC -> TAC	385	SNP (transversion)	Substitution	98.4%	0
T	Polymorphism	1708736	1708736	1	1	none	P -> T	hypothetical protein CDS	190	G -> T	CCG -> ACG	375	SNP (transversion)	Substitution	98.4%	0
T	Polymorphism	31116	31116	1	1	none	R -> K	rpsL CDS	128	C -> T	AGG -> AAG	423	SNP (transition)	Substitution	98.3%	0
C	Polymorphism	3276212	3276212	1	1	none	I -> V	hypothetical protein CDS	328	T -> C	ATA -> GTA	393	SNP (transition)	Substitution	98.2%	0
G	Polymorphism	1514453	1514453	1	1	none	E -> G	Na/Pi cotransporter family protein CDS	443	A -> G	GAG -> GGG	397	SNP (transition)	Substitution	98.0%	0
C	Polymorphism	3426733	3426733	1	1	none	R -> G	HAMP domain-containing sensor histidine kinase CDS	355	T -> C	AGG -> GGG	356	SNP (transition)	Substitution	98.0%	0
A	Polymorphism	3469302	3469302	1	1	none	L -> M	substrate-binding domain-containing protein CDS	610	T -> A	TTG -> ATG	392	SNP (transversion)	Substitution	98.0%	0
C	Polymorphism	51483	51483	1	1	none				A -> C		423	SNP (transversion)		97.9%	0
C	Polymorphism	428577	428577	1	1	none	M -> V	TolB protein CDS	3706	T -> C	ATG -> GTG	389	SNP (transition)	Substitution	97.9%	0
G	Polymorphism	3715590	3715590	1	1	none	L -> R	diguanylate cyclase CDS	74	T -> G	CTT -> CGT	390	SNP (transversion)	Substitution	97.9%	0
GTCCAC	Polymorphism	1707740	1707739	0	1	none	-> VD	response regulator CDS	616	+GTCCAC	-> GTG,GAC	370	Insertion	Insertion	97.8%	0
T	Polymorphism	1727331	1727331	1	1	none				C -> T		407	SNP (transition)		97.8%	0
C	Polymorphism	3643365	3643365	1	1	none	D -> G	gcvH CDS	146	T -> C	GAT -> GGT	360	SNP (transition)	Substitution	97.8%	0
A	Polymorphism	2385167	2385167	1	1	none				T -> A		384	SNP (transversion)		97.7%	0
G	Polymorphism	3389016	3389016	1	1	none	L -> R	prepilin-type N-terminal cleavage/methylation domain-containing protein CDS	128	T -> G	CTT -> CGT	398	SNP (transversion)	Substitution	97.7%	0
G	Polymorphism	435761	435761	1	1	none	N -> D	CHASE2 domain-containing protein CDS	1678	A -> G	AAT -> GAT	401	SNP (transition)	Substitution	97.5%	0
G	Polymorphism	1751334	1751334	1	1	none				A -> G		363	SNP (transition)		97.5%	0
C	Polymorphism	2326627	2326627	1	1	none	I -> M	lon CDS	2166	A -> C	ATT -> ATG	388	SNP (transversion)	Substitution	97.4%	0
T	Polymorphism	2594353	2594353	1	1	none		hypothetical protein CDS	201	G -> T	CCC -> CCA	421	SNP (transversion)	None	97.4%	0
C	Polymorphism	3792357	3792357	1	1	none		tetratricopeptide repeat protein CDS	1164	T -> C	AAT -> AAC	394	SNP (transition)	None	97.0%	0
A	Polymorphism	2240487	2240487	1	1	none	T -> M	hypothetical protein CDS	482	G -> A	ACG -> ATG	225	SNP (transition)	Substitution	96.9%	0
TAG	Polymorphism	2385187	2385189	3	1	none				CTA -> TAG		385	Substitution		96.9%	0
G	Polymorphism	1507990	1507990	1	1	none	F -> S	hypothetical protein CDS	2231	A -> G	TTT -> TCT	409	SNP (transition)	Substitution	96.8%	0
	Polymorphism	2872753	2872753	1	1	none				(G)8 -> (G)7		375	Deletion (tandem repeat)		96.5%	0
C	Polymorphism	267814	267814	1	1	none				G -> C		388	SNP (transversion)		96.4%	0
G	Polymorphism	27114	27114	1	1	none	S -> P	rplC CDS	622	A -> G	TCA -> CCA	409	SNP (transition)	Substitution	96.3%	0
CCACCGCCG	Polymorphism	2176732	2176731	0	1	none	F -> FGGG	Ig-like domain-containing protein CDS	2910	+CCACCGCCG	TTC -> TTC,GGC,GGT,GGC	378	Insertion	Insertion	96.3%	0
T	Polymorphism	2149062	2149062	1	1	none	C -> Y	ATP-binding protein CDS	503	C -> T	TGT -> TAT	397	SNP (transition)	Substitution	95.7%	0
C	Polymorphism	2967272	2967272	1	1	none		alaS CDS	1884	T -> C	AAA -> AAG	373	SNP (transition)	None	95.7%	0
T	Polymorphism	174123	174123	1	1	none		HAD family hydrolase CDS	306	G -> T	TCG -> TCT	396	SNP (transversion)	None	95.5%	0
TCTTCTTCTTCTTCTTCTTCTTCTTCT	Polymorphism	1043275	1043274	0	1	none				(CTTCTTCTT)3 -> (CTTCTTCTT)6		332 -> 334	Insertion (tandem repeat)		94.3% -> 94.6%	0
A	Polymorphism	1274982	1274982	1	1	none				G -> A		395	SNP (transition)		94.2%	0
	Polymorphism	2247852	2247852	1	1	none				-G		149	Deletion		91.9%	0
A	Polymorphism	3047068	3047067	0	1	none				(A)7 -> (A)8		418	Insertion (tandem repeat)		90.9%	0
CTACTAAAAAAG	Polymorphism	2385163	2385162	0	1	none				+CTACTAAAAAAG		384 -> 385	Insertion		90.6% -> 90.9%	0
CAGTTAAAAAAA	Polymorphism	2385163	2385162	0	1	none				+CAGTTAAAAAAA		385 -> 386	Insertion		89.6%	0
T	Polymorphism	2248114	2248114	1	1	none				G -> T		146	SNP (transversion)		87.7%	0
ACTTCTACTTCTTCTTCTTCTTCTTCTTCTTCTTCTTCTTCTTCTTCTTCTTCTTCT	Polymorphism	1043275	1043274	0	1	none				+ACTTCTACTTCTTCTTCTTCTTCTTCTTCTTCTTCTTCTTCTTCTTCTTCTTCTTCT		331 -> 333	Insertion		87.3% -> 87.9%	0
C	Polymorphism	2987309	2987309	1	1	none		hypothetical protein CDS	984	T -> C	GGT -> GGC	197	SNP (transition)	None	86.3%	0
A	Polymorphism	2247681	2247681	1	1	none				G -> A		152	SNP (transition)		85.5%	0
A	Polymorphism	2247738	2247738	1	1	none				T -> A		153	SNP (transversion)		85.0%	0
CTAAAAGGTACCTGCTTACCTTTGCATAAGCTATGCATCA	Polymorphism	177801	177800	0	1	none		hypothetical protein CDS	838	+CTAAAAGGTACCTGCTTACCTTTGCATAAGCTATGCATCA		397 -> 399	Insertion	Truncation	84.0% -> 84.2%	0
	Polymorphism	2247886	2247887	2	1	none				-TT		149	Deletion		83.9%	0
T	Polymorphism	2247929	2247929	1	1	none				C -> T		148	SNP (transition)		83.8%	0
G	Polymorphism	2247918	2247918	1	1	none				T -> G		148	SNP (transversion)		83.1%	0
A	Polymorphism	2247744	2247744	1	1	none				G -> A		153	SNP (transition)		83.0%	0
T	Polymorphism	2987228	2987228	1	1	none		hypothetical protein CDS	903	C -> T	GAC -> GAT	199	SNP (transition)	None	82.9%	0
T	Polymorphism	2247965	2247965	1	1	none				C -> T		148	SNP (transition)		81.1%	0
A	Polymorphism	2247717	2247717	1	1	none				G -> A		153	SNP (transition)		81.0%	0
C	Polymorphism	2248097	2248097	1	1	none				T -> C		147	SNP (transition)		81.0%	0
C	Polymorphism	2248139	2248139	1	1	none				T -> C		147	SNP (transition)		81.0%	0
A	Polymorphism	2247822	2247822	1	1	none				G -> A		152	SNP (transition)		80.9%	0
C	Polymorphism	2247959	2247959	1	1	none				T -> C		148	SNP (transition)		79.7%	0
T	Polymorphism	2987201	2987201	1	1	none		hypothetical protein CDS	876	C -> T	ACC -> ACT	200	SNP (transition)	None	79.5%	0
A	Polymorphism	2247898	2247898	1	1	none				T -> A		149	SNP (transversion)		79.2%	0
T	Polymorphism	2248078	2248078	1	1	none				G -> T		149	SNP (transversion)		79.2%	0
A	Polymorphism	2247627	2247627	1	1	none				G -> A		153	SNP (transition)		78.4%	0
A	Polymorphism	2247783	2247783	1	1	none				T -> A		153	SNP (transversion)		78.4%	0
C	Polymorphism	2247922	2247922	1	1	none				T -> C		148	SNP (transition)		78.4%	0
G	Polymorphism	2248056	2248056	1	1	none				A -> G		148	SNP (transition)		78.4%	0
C	Polymorphism	2248094	2248094	1	1	none				T -> C		148	SNP (transition)		78.4%	0
A	Polymorphism	2248099	2248099	1	1	none				C -> A		147	SNP (transversion)		78.2%	0
T	Polymorphism	2248131	2248131	1	1	none				G -> T		147	SNP (transversion)		78.2%	0
C	Polymorphism	2247387	2247387	1	1	none				T -> C		157	SNP (transition)		77.7%	0
C	Polymorphism	2247931	2247931	1	1	none				T -> C		148	SNP (transition)		77.7%	0
C	Polymorphism	2247967	2247967	1	1	none				T -> C		148	SNP (transition)		77.7%	0
TATCTATCTATCTATCTATCTATCTATCTATCTATCTATCTATCTATCTATCTATCTATCTATCTATCTATCTATCTATCTATC	Polymorphism	2992877	2992876	0	1	none				+TATCTATCTATCTATCTATCTATCTATCTATCTATCTATCTATCTATCTATCTATCTATCTATCTATCTATCTATCTATCTATC		217 -> 224	Insertion		77.1% -> 77.9%	0
G	Polymorphism	2247700	2247700	1	1	none				T -> G		153	SNP (transversion)		77.1%	0
A	Polymorphism	2247901	2247901	1	1	none				C -> A		148	SNP (transversion)		77.0%	0
C	Polymorphism	2248062	2248062	1	1	none				G -> C		148	SNP (transversion)		77.0%	0
C	Polymorphism	2248053	2248053	1	1	none				A -> C		147	SNP (transversion)		76.9%	0
C	Polymorphism	2247941	2247941	1	1	none				T -> C		149	SNP (transition)		76.5%	0
G	Polymorphism	2247384	2247384	1	1	none				A -> G		157	SNP (transition)		76.4%	0
A	Polymorphism	2247979	2247979	1	1	none				T -> A		148	SNP (transversion)		76.4%	0
C	Polymorphism	2987318	2987318	1	1	none		hypothetical protein CDS	993	T -> C	GGT -> GGC	196	SNP (transition)	None	76.0%	0
GC	Polymorphism	2248150	2248151	2	1	none				TT -> GC		145	Substitution		75.9%	0
A	Polymorphism	2248058	2248058	1	1	none				T -> A		148	SNP (transversion)		75.7%	0
C	Polymorphism	2247396	2247396	1	1	none				T -> C		157	SNP (transition)		75.2%	0
T	Polymorphism	2247947	2247947	1	1	none				C -> T		149	SNP (transition)		75.2%	0
A	Polymorphism	2248060	2248060	1	1	none				C -> A		148	SNP (transversion)		75.0%	0
T	Polymorphism	2248045	2248045	1	1	none				C -> T		147	SNP (transition)		74.8%	0
T	Polymorphism	2248051	2248051	1	1	none				G -> T		147	SNP (transversion)		74.8%	0
A	Polymorphism	2987006	2987006	1	1	none		hypothetical protein CDS	681	T -> A	CCT -> CCA	202	SNP (transversion)	None	74.8%	0
G	Polymorphism	2247393	2247393	1	1	none				A -> G		157	SNP (transition)		74.5%	0
T	Polymorphism	2987321	2987321	1	1	none		hypothetical protein CDS	996	C -> T	ATC -> ATT	196	SNP (transition)	None	74.5%	0
C	Polymorphism	2987229	2987229	1	1	none		hypothetical protein CDS	904	T -> C	TTG -> CTG	199	SNP (transition)	None	74.4%	0
A	Polymorphism	2247981	2247981	1	1	none				T -> A		148	SNP (transversion)		74.3%	0
C	Polymorphism	2248004	2248004	1	1	none				T -> C		148	SNP (transition)		74.3%	0
G	Polymorphism	2248142	2248142	1	1	none				T -> G		147	SNP (transversion)		74.1%	0
T	Polymorphism	2247549	2247549	1	1	none				C -> T		154	SNP (transition)		74.0%	3.6e-293
G	Polymorphism	2248014	2248014	1	1	none				A -> G		148	SNP (transition)		73.6%	0
G	Polymorphism	2248023	2248023	1	1	none				A -> G		148	SNP (transition)		73.6%	0
A	Polymorphism	2247829	2247829	1	1	none				C -> A		151	SNP (transversion)		73.5%	0
A	Polymorphism	2987303	2987303	1	1	none		hypothetical protein CDS	978	G -> A	CAG -> CAA	196	SNP (transition)	None	73.5%	0
C	Polymorphism	2987312	2987312	1	1	none		hypothetical protein CDS	987	G -> C	GGG -> GGC	196	SNP (transversion)	None	73.5%	0
G	Polymorphism	2247814	2247814	1	1	none				T -> G		154	SNP (transversion)		73.4%	0
A	Polymorphism	2248109	2248109	1	1	none				C -> A		146	SNP (transversion)		73.3%	0
C	Polymorphism	2247885	2247885	1	1	none				G -> C		149	SNP (transversion)		73.2%	0
A	Polymorphism	2987315	2987315	1	1	none		hypothetical protein CDS	990	T -> A	GCT -> GCA	196	SNP (transversion)	None	73.0%	0
A	Polymorphism	2247808	2247808	1	1	none				T -> A		154	SNP (transversion)		72.7%	0
G	Polymorphism	2247859	2247859	1	1	none				T -> G		150	SNP (transversion)		72.7%	0
C	Polymorphism	2247745	2247745	1	1	none				T -> C		153	SNP (transition)		72.5%	0
T	Polymorphism	2248036	2248036	1	1	none				C -> T		148	SNP (transition)		72.3%	0
A	Polymorphism	2247877	2247877	1	1	none				T -> A		150	SNP (transversion)		72.0%	0
C	Polymorphism	2247800	2247800	1	1	none				T -> C		154	SNP (transition)		71.4%	0
G	Polymorphism	2248041	2248041	1	1	none				A -> G		147	SNP (transition)		71.4%	0
A	Polymorphism	2248100	2248100	1	1	none				C -> A		147	SNP (transversion)		71.4%	0
C	Polymorphism	2248128	2248128	1	1	none				T -> C		146	SNP (transition)		71.2%	0
G	Polymorphism	2248093	2248093	1	1	none				T -> G		149	SNP (transversion)		71.1%	0
C	Polymorphism	2248086	2248086	1	1	none				A -> C		149	SNP (transversion)		70.5%	0
G	Polymorphism	2248026	2248026	1	1	none				C -> G		148	SNP (transversion)		70.3%	0
T	Polymorphism	2247621	2247621	1	1	none				C -> T		154	SNP (transition)		70.1%	1e-305
C	Polymorphism	2248048	2248048	1	1	none				T -> C		147	SNP (transition)		70.1%	0
A	Polymorphism	2247674	2247674	1	1	none				T -> A		150	SNP (transversion)		70.0%	1.4e-307
G	Polymorphism	2247736	2247736	1	1	none				T -> G		153	SNP (transversion)		69.9%	0
A	Polymorphism	2248106	2248106	1	1	none				T -> A		146	SNP (transversion)		69.9%	0
G	Polymorphism	2247684	2247684	1	1	none				C -> G		152	SNP (transversion)		69.7%	0
T	Polymorphism	2248152	2248152	1	1	none				A -> T		145	SNP (transversion)		69.7%	0
C	Polymorphism	2248012	2248012	1	1	none				T -> C		148	SNP (transition)		69.6%	0
A	Polymorphism	2248061	2248061	1	1	none				T -> A		148	SNP (transversion)		69.6%	0
G	Polymorphism	2247871	2247871	1	1	none				T -> G		150	SNP (transversion)		69.3%	0
C	Polymorphism	2248148	2248148	1	1	none				A -> C		146	SNP (transversion)		69.2%	0
C	Polymorphism	2247648	2247648	1	1	none				T -> C		152	SNP (transition)		69.1%	0
A	Polymorphism	2248082	2248082	1	1	none				C -> A		149	SNP (transversion)		69.1%	0
G	Polymorphism	2247978	2247978	1	1	none				A -> G		148	SNP (transition)		68.9%	0
A	Polymorphism	2248057	2248057	1	1	none				T -> A		148	SNP (transversion)		68.9%	0
	Polymorphism	2653	2653	1	1	none				(T)11 -> (T)10		215	Deletion (tandem repeat)		68.8%	3.3e-195
C	Polymorphism	2248039	2248039	1	1	none				T -> C		147	SNP (transition)		68.7%	0
AA	Polymorphism	2248072	2248073	2	1	none				CC -> AA		149	Substitution		68.5%	0
T	Polymorphism	2248115	2248115	1	1	none				A -> T		146	SNP (transversion)		68.5%	2.2e-301
C	Polymorphism	2247405	2247405	1	1	none				T -> C		158	SNP (transition)		68.4%	1.7e-260
G	Polymorphism	2247564	2247564	1	1	none				A -> G		154	SNP (transition)		68.2%	1.4e-284
CATGGG	Polymorphism	2987327	2987329	3	1	none	SS -> SMG	hypothetical protein CDS	1002	TTC -> CATGGG	AGT,TCT -> AGC,ATG,GGT	196	Insertion	Insertion	67.9%	0
T	Polymorphism	2248146	2248146	1	1	none				G -> T		146	SNP (transversion)		67.8%	0
T	Polymorphism	2247969	2247969	1	1	none				G -> T		148	SNP (transversion)		67.6%	0
T	Polymorphism	2248149	2248149	1	1	none				A -> T		145	SNP (transversion)		67.6%	0
A	Polymorphism	2248143	2248143	1	1	none				G -> A		147	SNP (transition)		67.3%	0
GTT	Polymorphism	2247802	2247804	3	1	none				CCG -> GTT		154	Substitution		66.9%	0
AA	Polymorphism	2247999	2248000	2	1	none				TC -> AA		148	Substitution		66.9%	0
C	Polymorphism	2247585	2247585	1	1	none				T -> C		154	SNP (transition)		66.2%	1.5e-284
C	Polymorphism	2247810	2247810	1	1	none				T -> C		154	SNP (transition)		66.2%	0
C	Polymorphism	2247975	2247975	1	1	none				G -> C		148	SNP (transversion)		66.2%	0
T	Polymorphism	2248005	2248005	1	1	none				G -> T		148	SNP (transversion)		65.5%	3.3e-260
C	Polymorphism	2248112	2248112	1	1	none				A -> C		146	SNP (transversion)		65.1%	2.3e-292
C	Polymorphism	2248122	2248122	1	1	none				A -> C		146	SNP (transversion)		65.1%	0
A	Polymorphism	2247528	2247528	1	1	none				G -> A		154	SNP (transition)		64.9%	1.4e-267
A	Polymorphism	2247420	2247420	1	1	none				G -> A		158	SNP (transition)		64.6%	1e-282
C	Polymorphism	2248052	2248052	1	1	none				A -> C		147	SNP (transversion)		64.6%	2e-244
G	Polymorphism	2247909	2247909	1	1	none				T -> G		149	SNP (transversion)		64.4%	8.8e-295
A	Polymorphism	2247900	2247900	1	1	none				T -> A		148	SNP (transversion)		64.2%	0
A	Polymorphism	2247973	2247973	1	1	none				C -> A		148	SNP (transversion)		64.2%	5.7e-301
C	Polymorphism	2247612	2247612	1	1	none				T -> C		155	SNP (transition)		63.9%	1.1e-273
G	Polymorphism	2248134	2248134	1	1	none				T -> G		147	SNP (transversion)		63.9%	5.7e-260
C	Polymorphism	2248138	2248138	1	1	none				T -> C		147	SNP (transition)		63.9%	2.3e-269
A	Polymorphism	2248071	2248071	1	1	none				T -> A		149	SNP (transversion)		63.8%	1.6e-300
A	Polymorphism	2248102	2248102	1	1	none				T -> A		147	SNP (transversion)		63.3%	4e-275
A	Polymorphism	2248145	2248145	1	1	none				C -> A		147	SNP (transversion)		63.3%	0
A	Polymorphism	2248081	2248081	1	1	none				C -> A		149	SNP (transversion)		63.1%	1.1e-296
A	Polymorphism	2247609	2247609	1	1	none				G -> A		154	SNP (transition)		63.0%	3e-267
C	Polymorphism	2248116	2248116	1	1	none				A -> C		146	SNP (transversion)		63.0%	4e-281
T	Polymorphism	2248117	2248117	1	1	none				C -> T		146	SNP (transition)		63.0%	6.3e-272
T	Polymorphism	10	10	1	1	none	N -> K	hypothetical protein CDS	708	A -> T	AAT -> AAA	186	SNP (transversion)	Substitution	62.9%	0
A	Polymorphism	2247411	2247411	1	1	none				G -> A		158	SNP (transition)		62.7%	1.7e-262
A	Polymorphism	2247765	2247765	1	1	none				C -> A		153	SNP (transversion)		62.7%	1.9e-235
G	Polymorphism	2248042	2248042	1	1	none				T -> G		147	SNP (transversion)		62.6%	6.8e-290
T	Polymorphism	19	19	1	1	none	N -> K	hypothetical protein CDS	699	G -> T	AAC -> AAA	186	SNP (transversion)	Substitution	62.4%	1.8e-295
C	Polymorphism	2248070	2248070	1	1	none				T -> C		149	SNP (transition)		62.4%	0
G	Polymorphism	2247801	2247801	1	1	none				T -> G		154	SNP (transversion)		62.3%	2e-273
C	Polymorphism	2248113	2248113	1	1	none				A -> C		146	SNP (transversion)		62.3%	2.7e-268
T	Polymorphism	2247987	2247987	1	1	none				G -> T		148	SNP (transversion)		62.2%	2.8e-280
G	Polymorphism	2248003	2248003	1	1	none				T -> G		148	SNP (transversion)		62.2%	1.8e-289
A	Polymorphism	2248077	2248077	1	1	none				C -> A		149	SNP (transversion)		61.7%	1.9e-307
A	Polymorphism	2247465	2247465	1	1	none				G -> A		158	SNP (transition)		61.4%	3.6e-246
	Polymorphism	1883770	1883770	1	1	none				(T)9 -> (T)8		253	Deletion (tandem repeat)		61.3%	2.4e-131
T	Polymorphism	2247897	2247897	1	1	none				A -> T		149	SNP (transversion)		61.1%	3.7e-276
C	Polymorphism	2248065	2248065	1	1	none				T -> C		149	SNP (transition)		61.1%	0
A	Polymorphism	2248080	2248080	1	1	none				G -> A		149	SNP (transition)		61.1%	4.7e-267
T	Polymorphism	2248091	2248091	1	1	none				C -> T		149	SNP (transition)		61.1%	0
G	Polymorphism	2248118	2248118	1	1	none				C -> G		146	SNP (transversion)		61.0%	6.9e-279
A	Polymorphism	2248009	2248009	1	1	none				C -> A		148	SNP (transversion)		60.8%	7.1e-246
G	Polymorphism	2248059	2248059	1	1	none				A -> G		148	SNP (transition)		60.8%	0
T	Polymorphism	3506486	3506486	1	1	none		ABC-F family ATP-binding cassette domain-containing protein CDS	1461	A -> T	GCA -> GCT	165	SNP (transversion)	None	60.6%	0
A	Polymorphism	2247913	2247913	1	1	none				T -> A		149	SNP (transversion)		60.4%	1.8e-254
A	Polymorphism	2248123	2248123	1	1	none				C -> A		146	SNP (transversion)		60.3%	1.1e-292
A	Polymorphism	2247980	2247980	1	1	none				T -> A		148	SNP (transversion)		60.1%	7e-296
A	Polymorphism	2247994	2247994	1	1	none				T -> A		148	SNP (transversion)		60.1%	4.4e-278
	Polymorphism	2305124	2305124	1	1	none		hypothetical protein CDS	2741	(T)8 -> (T)7		326	Deletion (tandem repeat)	Extension	60.1%	1e-144
T	Polymorphism	2248132	2248132	1	1	none				G -> T		147	SNP (transversion)		59.9%	2.6e-248
C	Polymorphism	2247450	2247450	1	1	none				T -> C		158	SNP (transition)		59.5%	1.9e-208
A	Polymorphism	2247934	2247934	1	1	none				T -> A		148	SNP (transversion)		59.5%	2.6e-274
A	Polymorphism	2247985	2247985	1	1	none				T -> A		148	SNP (transversion)		59.5%	1.6e-265
A	Polymorphism	2247702	2247702	1	1	none				T -> A		154	SNP (transversion)		59.1%	7e-247
A	Polymorphism	2247795	2247795	1	1	none				G -> A		154	SNP (transition)		59.1%	2.9e-283
A	Polymorphism	2247889	2247889	1	1	none				T -> A		149	SNP (transversion)		59.1%	1e-282
C	Polymorphism	2247894	2247894	1	1	none				G -> C		149	SNP (transversion)		59.1%	4e-265
C	Polymorphism	2247899	2247899	1	1	none				T -> C		149	SNP (transition)		59.1%	1e-282
G	Polymorphism	2248076	2248076	1	1	none				T -> G		149	SNP (transversion)		59.1%	2.5e-300
A	Polymorphism	2248084	2248084	1	1	none				T -> A		149	SNP (transversion)		59.1%	1.6e-291
A	Polymorphism	2248090	2248090	1	1	none				C -> A		149	SNP (transversion)		59.1%	1e-282
T	Polymorphism	2247477	2247477	1	1	none				C -> T		156	SNP (transition)		59.0%	3.9e-185
A	Polymorphism	163	163	1	1	none		hypothetical protein CDS	555	G -> A	AAC -> AAT	190	SNP (transition)	None	58.9%	2.6e-292
G	Polymorphism	2247972	2247972	1	1	none				T -> G		148	SNP (transversion)		58.8%	3.7e-253
G	Polymorphism	2247990	2247990	1	1	none				T -> G		148	SNP (transversion)		58.8%	3e-279
G	Polymorphism	2248006	2248006	1	1	none				T -> G		148	SNP (transversion)		58.8%	4.5e-227
A	Polymorphism	2248015	2248015	1	1	none				T -> A		148	SNP (transversion)		58.8%	9.2e-236
G	Polymorphism	2248046	2248046	1	1	none				C -> G		147	SNP (transversion)		58.5%	2.2e-284
	Polymorphism	1294756	1294756	1	1	none				(T)7 -> (T)6		409	Deletion (tandem repeat)		58.4%	1.6e-149
G	Polymorphism	2247843	2247843	1	1	none				A -> G		149	SNP (transition)		58.4%	1.8e-261
A	Polymorphism	2247753	2247753	1	1	none				G -> A		153	SNP (transition)		58.2%	1.1e-231
G	Polymorphism	2248124	2248124	1	1	none				T -> G		146	SNP (transversion)		58.2%	2.6e-272
G	Polymorphism	2247954	2247954	1	1	none				T -> G		148	SNP (transversion)		58.1%	1.3e-292
A	Polymorphism	2247955	2247955	1	1	none				C -> A		148	SNP (transversion)		58.1%	1.3e-292
G	Polymorphism	2247958	2247958	1	1	none				T -> G		148	SNP (transversion)		58.1%	3.3e-258
G	Polymorphism	2247964	2247964	1	1	none				C -> G		148	SNP (transversion)		58.1%	8.3e-267
G	Polymorphism	2247977	2247977	1	1	none				T -> G		148	SNP (transversion)		58.1%	8.3e-267
G	Polymorphism	2248037	2248037	1	1	none				C -> G		148	SNP (transversion)		58.1%	1.3e-249
T	Polymorphism	2248063	2248063	1	1	none				C -> T		148	SNP (transition)		58.1%	5.3e-284
A	Polymorphism	2247867	2247867	1	1	none				G -> A		150	SNP (transition)		58.0%	8.5e-270
A	Polymorphism	2248101	2248101	1	1	none				G -> A		147	SNP (transition)		57.8%	1.9e-263
T	Polymorphism	2247414	2247414	1	1	none				C -> T		158	SNP (transition)		57.6%	6.6e-200
C	Polymorphism	2247936	2247936	1	1	none				T -> C		148	SNP (transition)		57.4%	1.4e-254
A	Polymorphism	2247995	2247995	1	1	none				T -> A		148	SNP (transversion)		57.4%	4.5e-263
G	Polymorphism	2248034	2248034	1	1	none				T -> G		148	SNP (transversion)		57.4%	1.4e-254
A	Polymorphism	2247868	2247868	1	1	none				T -> A		150	SNP (transversion)		57.3%	4.6e-266
G	Polymorphism	2247807	2247807	1	1	none				A -> G		154	SNP (transition)		57.1%	4.8e-272
GG	Polymorphism	2248095	2248096	2	1	none				AT -> GG		147	Substitution		57.1%	1.7e-278
A	Polymorphism	2248103	2248103	1	1	none				T -> A		147	SNP (transversion)		57.1%	6.4e-243
A	Polymorphism	2247910	2247910	1	1	none				C -> A		149	SNP (transversion)		57.0%	1e-245
C	Polymorphism	2248074	2248074	1	1	none				G -> C		149	SNP (transversion)		57.0%	1.1e-296
A	Polymorphism	2247919	2247919	1	1	none				C -> A		148	SNP (transversion)		56.8%	3.8e-276
A	Polymorphism	2247986	2247986	1	1	none				T -> A		148	SNP (transversion)		56.8%	1.5e-242
G	Polymorphism	2248008	2248008	1	1	none				C -> G		148	SNP (transversion)		56.8%	9.3e-226
G	Polymorphism	2248055	2248055	1	1	none				C -> G		148	SNP (transversion)		56.8%	9.3e-226
AA	Polymorphism	2248107	2248108	2	1	none				TC -> AA		146	Substitution		56.8%	6.2e-254
G	Polymorphism	2248135	2248134	0	1	none				+G		147	Insertion		56.5%	8.3e-223
G	Polymorphism	2247882	2247882	1	1	none				T -> G		149	SNP (transversion)		56.4%	8.5e-234
G	Polymorphism	2248079	2248079	1	1	none				T -> G		149	SNP (transversion)		56.4%	1.4e-250
A	Polymorphism	2247940	2247940	1	1	none				T -> A		148	SNP (transversion)		56.1%	6.2e-264
G	Polymorphism	2248007	2248007	1	1	none				T -> G		148	SNP (transversion)		56.1%	9.6e-231
CC	Polymorphism	2248043	2248044	2	1	none				TT -> CC		147	Substitution		55.8%	6.8e-290
G	Polymorphism	2248098	2248098	1	1	none				C -> G		147	SNP (transversion)		55.8%	2.7e-252
G	Polymorphism	2248104	2248104	1	1	none				A -> G		147	SNP (transition)		55.8%	6.8e-236
A	Polymorphism	2247841	2247841	1	1	none				T -> A		149	SNP (transversion)		55.7%	5.5e-247
C	Polymorphism	2247890	2247890	1	1	none				T -> C		149	SNP (transition)		55.7%	2.8e-255
G	Polymorphism	2247905	2247905	1	1	none				T -> G		149	SNP (transversion)		55.7%	7e-272
T	Polymorphism	2247942	2247942	1	1	none				A -> T		149	SNP (transversion)		55.7%	4.3e-222
AC	Polymorphism	2248066	2248067	2	1	none				TT -> AC		149	Substitution		55.7%	1.8e-290
A	Polymorphism	64	64	1	1	none		hypothetical protein CDS	654	G -> A	AAC -> AAT	187	SNP (transition)	None	55.6%	0
A	Polymorphism	2247828	2247828	1	1	none				C -> A		151	SNP (transversion)		55.6%	2.7e-216
ATGA	Polymorphism	3506444	3506447	3	2	none		ABC-F family ATP-binding cassette domain-containing protein CDS	1419	TGGT -> ATGA		164	Substitution	Truncation	55.5%	1.1e-288
AC	Polymorphism	3506452	3506453	2	1	none	G -> D	ABC-F family ATP-binding cassette domain-containing protein CDS	1427	GT -> AC	GGT -> GAC	164	Substitution	Substitution	55.5%	1.8e-294
T	Polymorphism	41	41	1	1	none	G -> E	hypothetical protein CDS	677	C -> T	GGA -> GAA	186	SNP (transition)	Substitution	55.4%	4.7e-275
G	Polymorphism	2247932	2247932	1	1	none				T -> G		148	SNP (transversion)		55.4%	2.5e-268
G	Polymorphism	2248031	2248031	1	1	none				T -> G		148	SNP (transversion)		55.4%	1.6e-276
T	Polymorphism	2247875	2247875	1	1	none				C -> T		150	SNP (transition)		55.3%	3.1e-263
T	Polymorphism	698363	698363	1	1	none		ATP-binding cassette domain-containing protein CDS	474	C -> T	GGC -> GGT	147	SNP (transition)	None	55.1%	2.7e-224
A	Polymorphism	2247835	2247835	1	1	none				T -> A		151	SNP (transversion)		55.0%	5.4e-238
G	Polymorphism	2247892	2247892	1	1	none				C -> G		149	SNP (transversion)		55.0%	5.5e-268
A	Polymorphism	2247949	2247949	1	1	none				T -> A		149	SNP (transversion)		55.0%	2.1e-202
C	Polymorphism	2247952	2247952	1	1	none				T -> C		149	SNP (transition)		55.0%	5.5e-268
G	Polymorphism	2988410	2988410	1	1	none	F -> C	hypothetical protein CDS	437	T -> G	TTT -> TGT	189	SNP (transversion)	Substitution	55.0%	4.3e-298
G	Polymorphism	2247711	2247711	1	1	none				T -> G		153	SNP (transversion)		54.9%	8.6e-241
G	Polymorphism	2247729	2247729	1	1	none				T -> G		153	SNP (transversion)		54.9%	8.6e-241
ATT	Polymorphism	698421	698423	2	2	none	L -> I	ATP-binding cassette domain-containing protein CDS	532	CTG -> ATT	CTG -> ATT	148	Substitution	Substitution	54.7%	6.1e-249
A	Polymorphism	2247928	2247928	1	1	none				C -> A		148	SNP (transversion)		54.7%	1.9e-264
G	Polymorphism	2247992	2247992	1	1	none				C -> G		148	SNP (transversion)		54.7%	3e-248
G	Polymorphism	2247998	2247998	1	1	none				T -> G		148	SNP (transversion)		54.7%	1.5e-272
CC	Polymorphism	2248024	2248025	2	1	none				TT -> CC		148	Substitution		54.7%	6.2e-264
GTC	Polymorphism	3506472	3506474	3	1	none	Q -> V	ABC-F family ATP-binding cassette domain-containing protein CDS	1447	CAA -> GTC	CAA -> GTC	164 -> 165	Substitution	Substitution	54.5% -> 54.9%	2.6e-250
C	Polymorphism	2988425	2988425	1	1	none	L -> P	hypothetical protein CDS	452	T -> C	CTG -> CCG	189	SNP (transition)	Substitution	54.5%	5.1e-274
G	Polymorphism	3506494	3506494	1	1	none	S -> C	ABC-F family ATP-binding cassette domain-containing protein CDS	1469	C -> G	TCC -> TGC	165	SNP (transversion)	Substitution	54.5%	1.5e-302
A	Polymorphism	2247950	2247950	1	1	none				T -> A		149	SNP (transversion)		54.4%	2e-207
GC	Polymorphism	2988457	2988458	2	1	none	C -> A	hypothetical protein CDS	484	TG -> GC	TGC -> GCC	188	Substitution	Substitution	54.3%	0
GACATC	Polymorphism	3506464	3506469	6	1	none	DGK -> GHQ	ABC-F family ATP-binding cassette domain-containing protein CDS	1439	ACGGAA -> GACATC	GAC,GGA,AAA -> GGA,CAT,CAA	164	Substitution	Substitution	54.3%	8.1e-260
T	Polymorphism	698319	698319	1	1	none	I -> F	ATP-binding cassette domain-containing protein CDS	430	A -> T	ATC -> TTC	148	SNP (transversion)	Substitution	54.1%	1.4e-204
GG	Polymorphism	698381	698382	2	1	none	VL -> VV	ATP-binding cassette domain-containing protein CDS	492	CC -> GG	GTC,CTT -> GTG,GTT	148	Substitution	Substitution	54.1%	7.3e-216
CGGT	Polymorphism	698407	698410	4	1	none	RP -> PV	ATP-binding cassette domain-containing protein CDS	518	GCCC -> CGGT	CGC,CCG -> CCG,GTG	148	Substitution	Substitution	54.1%	1.4e-237
G	Polymorphism	2247974	2247974	1	1	none				C -> G		148	SNP (transversion)		54.1%	1.4e-236
A	Polymorphism	2248010	2248010	1	1	none				C -> A		148	SNP (transversion)		54.1%	1.4e-204
A	Polymorphism	2248016	2248016	1	1	none				T -> A		148	SNP (transversion)		54.1%	1.4e-212
G	Polymorphism	2248064	2248064	1	1	none				C -> G		148	SNP (transversion)		54.1%	1.4e-284
G	Polymorphism	2247881	2247881	1	1	none				T -> G		150	SNP (transversion)		54.0%	2.8e-223
CTGGA	Polymorphism	3506488	3506492	5	1	none	GI -> AG	ABC-F family ATP-binding cassette domain-containing protein CDS	1463	GCATT -> CTGGA	GGC,ATT -> GCT,GGA	165	Substitution	Substitution	53.9%	1.7e-282
C	Polymorphism	3506501	3506501	1	1	none	M -> I	ABC-F family ATP-binding cassette domain-containing protein CDS	1476	G -> C	ATG -> ATC	165	SNP (transversion)	Substitution	53.9%	5.4e-263
GA	Polymorphism	698331	698332	2	1	none	L -> E	ATP-binding cassette domain-containing protein CDS	442	CT -> GA	CTG -> GAG	147	Substitution	Substitution	53.7%	3.8e-249
G	Polymorphism	2247908	2247908	1	1	none				T -> G		149	SNP (transversion)		53.7%	3e-220
GGCGCAG	Polymorphism	698399	698405	7	1	none	LFG -> LAQ	ATP-binding cassette domain-containing protein CDS	510	TTTTGGC -> GGCGCAG	CTT,TTT,GGC -> CTG,GCG,CAG	148	Substitution	Substitution	53.4%	3.1e-237
AATTTG	Polymorphism	698412	698417	4	3	none	DI -> NL	ATP-binding cassette domain-containing protein CDS	523	GACATT -> AATTTG	GAC,ATT -> AAT,TTG	148	Substitution	Substitution	53.4%	2.5e-229
G	Polymorphism	2247935	2247935	1	1	none				T -> G		148	SNP (transversion)		53.4%	8.3e-249
G	Polymorphism	2247938	2247938	1	1	none				C -> G		148	SNP (transversion)		53.4%	4.1e-225
CC	Polymorphism	2247970	2247971	2	1	none				TT -> CC		148	Substitution		53.4%	2.4e-227
AA	Polymorphism	2248021	2248022	2	1	none				TT -> AA		148	Substitution		53.4%	6.1e-252
A	Polymorphism	2247865	2247865	1	1	none				C -> A		150	SNP (transversion)		53.3%	6.5e-236
A	Polymorphism	2247811	2247811	1	1	none				C -> A		154	SNP (transversion)		53.2%	1.6e-233
TGA	Polymorphism	3234703	3234705	2	2	none	T -> S	tail fiber domain-containing protein CDS	1567	AGT -> TGA	ACT -> TCA	173	Substitution	Substitution	53.2%	6.9e-281
CCG	Polymorphism	3506475	3506477	3	1	none	G -> P	ABC-F family ATP-binding cassette domain-containing protein CDS	1450	GGC -> CCG	GGC -> CCG	165 -> 166	Substitution	Substitution	53.0% -> 53.3%	3.5e-243
CGAATT	Polymorphism	3506478	3506483	5	2	none	GG -> RI	ABC-F family ATP-binding cassette domain-containing protein CDS	1453	GGCGGC -> CGAATT	GGC,GGC -> CGA,ATT	165 -> 166	Substitution	Substitution	53.0% -> 53.3%	4.1e-261
C	Polymorphism	343855	343855	1	1	none		tail fiber domain-containing protein CDS	1209	T -> C	AAT -> AAC	185	SNP (transition)	None	53.0%	0
G	Polymorphism	698308	698308	1	1	none	A -> G	ATP-binding cassette domain-containing protein CDS	419	C -> G	GCT -> GGT	149	SNP (transversion)	Substitution	53.0%	3.3e-193
T	Polymorphism	2247651	2247651	1	1	none				G -> T		151	SNP (transversion)		53.0%	1.4e-211
G	Polymorphism	2248085	2248085	1	1	none				A -> G		149	SNP (transition)		53.0%	2.2e-256
G	Polymorphism	2247735	2247735	1	1	none				A -> G		153	SNP (transition)		52.9%	1.7e-238
AAA	Polymorphism	52	54	3	1	none	N -> F	hypothetical protein CDS	664	GTT -> AAA	AAC -> TTT	186	Substitution	Substitution	52.7%	2.9e-215
C	Polymorphism	2247924	2247924	1	1	none				G -> C		148	SNP (transversion)		52.7%	1.2e-260
G	Polymorphism	2247926	2247926	1	1	none				T -> G		148	SNP (transversion)		52.7%	3e-276
C	Polymorphism	2247996	2247996	1	1	none				G -> C		148	SNP (transversion)		52.7%	1.2e-260
G	Polymorphism	3506496	3506498	3	1	none		ABC-F family ATP-binding cassette domain-containing protein CDS	1471	AGC -> G		165	Deletion	Frame Shift	52.7%	1.7e-195
T	Polymorphism	2247793	2247793	1	1	none				C -> T		154	SNP (transition)		52.6%	1.5e-270
G	Polymorphism	3234691	3234691	1	1	none		tail fiber domain-containing protein CDS	1581	T -> G	ATA -> ATC	173	SNP (transversion)	None	52.6%	2.2e-258
C	Polymorphism	698266	698266	1	1	none	L -> P	ATP-binding cassette domain-containing protein CDS	377	T -> C	CTG -> CCG	147	SNP (transition)	Substitution	52.4%	9.3e-188
GC	Polymorphism	698334	698335	2	1	none	H -> A	ATP-binding cassette domain-containing protein CDS	445	CA -> GC	CAC -> GCC	147	Substitution	Substitution	52.4%	7.3e-194
T	Polymorphism	698366	698366	1	1	none		ATP-binding cassette domain-containing protein CDS	477	C -> T	GGC -> GGT	147	SNP (transition)	None	52.4%	6.2e-234
TCACTT	Polymorphism	3506457	3506462	4	3	none	AV -> SL	ABC-F family ATP-binding cassette domain-containing protein CDS	1432	GCTGTC -> TCACTT	GCT,GTC -> TCA,CTT	164	Substitution	Substitution	52.4%	2.9e-240
C	Polymorphism	2247831	2247831	1	1	none				G -> C		151	SNP (transversion)		52.3%	7.8e-248
C	Polymorphism	2247837	2247837	1	1	none				T -> C		151	SNP (transition)		52.3%	4.9e-232
A	Polymorphism	2247838	2247838	1	1	none				C -> A		151	SNP (transversion)		52.3%	3.8e-224
A	Polymorphism	2247847	2247847	1	1	none				C -> A		149	SNP (transversion)		52.3%	9.8e-245
A	Polymorphism	2247883	2247883	1	1	none				C -> A		149	SNP (transversion)		52.3%	9.8e-245
G	Polymorphism	3234616	3234616	1	1	none		tail fiber domain-containing protein CDS	1656	C -> G	GTG -> GTC	172	SNP (transversion)	None	52.3%	3e-291
C	Polymorphism	3234667	3234667	1	1	none		tail fiber domain-containing protein CDS	1605	T -> C	TTA -> TTG	174	SNP (transition)	None	52.3%	5.8e-249
A	Polymorphism	3234679	3234679	1	1	none		tail fiber domain-containing protein CDS	1593	G -> A	GGC -> GGT	174	SNP (transition)	None	52.3%	3e-276
C	Polymorphism	343794	343794	1	1	none	D -> A	tail fiber domain-containing protein CDS	1148	A -> C	GAC -> GCC	184	SNP (transversion)	Substitution	52.2%	1.8e-262
C	Polymorphism	343837	343837	1	1	none		tail fiber domain-containing protein CDS	1191	G -> C	TCG -> TCC	184	SNP (transversion)	None	52.2%	1.8e-262
A	Polymorphism	172	172	1	1	none		hypothetical protein CDS	546	G -> A	AAC -> AAT	190	SNP (transition)	None	52.1%	7e-241
	Polymorphism	1099477	1099477	1	1	none				(T)8 -> (T)7		376	Deletion (tandem repeat)		52.1%	1.4e-184
GCG	Polymorphism	2248119	2248121	3	1	none				ATT -> GCG		146	Substitution		52.1%	2.6e-289
G	Polymorphism	2988447	2988447	1	1	none	D -> E	hypothetical protein CDS	474	C -> G	GAC -> GAG	188	SNP (transversion)	Substitution	52.1%	1.9e-287
T	Polymorphism	698322	698322	1	1	none	P -> S	ATP-binding cassette domain-containing protein CDS	433	C -> T	CCG -> TCG	148	SNP (transition)	Substitution	52.0%	1.9e-187
G	Polymorphism	2247880	2247880	1	1	none				T -> G		150	SNP (transversion)		52.0%	3.2e-213
G	Polymorphism	2247902	2247902	1	1	none				C -> G		148	SNP (transversion)		52.0%	2.6e-241
A	Polymorphism	2247914	2247914	1	1	none				T -> A		148	SNP (transversion)		52.0%	3.2e-218
C	Polymorphism	3234652	3234652	1	1	none		tail fiber domain-containing protein CDS	1620	T -> C	GTA -> GTG	173	SNP (transition)	None	52.0%	6.2e-300
C	Polymorphism	2247813	2247813	1	1	none				G -> C		154	SNP (transversion)		51.9%	1.3e-226
C	Polymorphism	2988413	2988413	1	1	none	V -> A	hypothetical protein CDS	440	T -> C	GTA -> GCA	189	SNP (transition)	Substitution	51.9%	6.2e-297
T	Polymorphism	698304	698304	1	1	none		ATP-binding cassette domain-containing protein CDS	415	C -> T	CTG -> TTG	149	SNP (transition)	None	51.7%	8.1e-195
T	Polymorphism	2247840	2247840	1	1	none				G -> T		149	SNP (transversion)		51.7%	1.3e-225
G	Polymorphism	3184192	3184192	1	1	none	G -> A	L,D-transpeptidase family protein CDS	74	C -> G	GGC -> GCC	178	SNP (transversion)	Substitution	51.7%	3.2e-260
GGA	Polymorphism	3234670	3234672	2	2	none	A -> S	tail fiber domain-containing protein CDS	1600	AGC -> GGA	GCT -> TCC	174	Substitution	Substitution	51.7%	2.9e-264
AAA	Polymorphism	1	3	3	1	none	N -> F	hypothetical protein CDS	715	GTT -> AAA	AAC -> TTT	184	Substitution	Substitution	51.6%	1.6e-226
G	Polymorphism	2247756	2247756	1	1	none				T -> G		153	SNP (transversion)		51.6%	2.1e-231
C	Polymorphism	2988442	2988442	1	1	none	A -> P	hypothetical protein CDS	469	G -> C	GCT -> CCT	188	SNP (transversion)	Substitution	51.6%	6.4e-284
G	Polymorphism	2988479	2988479	1	1	none	Y -> C	hypothetical protein CDS	506	A -> G	TAT -> TGT	188	SNP (transition)	Substitution	51.6%	0
A	Polymorphism	343809	343809	1	1	none	A -> E	tail fiber domain-containing protein CDS	1163	C -> A	GCG -> GAG	183	SNP (transversion)	Substitution	51.4%	2.6e-284
CC	Polymorphism	343824	343825	2	1	none	N -> T	tail fiber domain-containing protein CDS	1178	AT -> CC	AAT -> ACC	183	Substitution	Substitution	51.4%	6e-250
CAT	Polymorphism	698277	698279	2	2	none	E -> H	ATP-binding cassette domain-containing protein CDS	388	GAA -> CAT	GAA -> CAT	148	Substitution	Substitution	51.4%	5.1e-223
GCTT	Polymorphism	3234685	3234688	4	1	none		tail fiber domain-containing protein CDS	1584	CGAA -> GCTT	ACT,TCG -> ACA,AGC	173	Substitution	None	51.4%	1.4e-276
AA	Polymorphism	67	68	2	1	none	G -> V	hypothetical protein CDS	650	TC -> AA	GGA -> GTT	187	Substitution	Substitution	51.3%	1.5e-274
C	Polymorphism	2247869	2247869	1	1	none				T -> C		150	SNP (transition)		51.3%	2.7e-225
G	Polymorphism	3234610	3234610	1	1	none		tail fiber domain-containing protein CDS	1662	A -> G	GCT -> GCC	172	SNP (transition)	None	51.2%	3.4e-257
TT	Polymorphism	3506508	3506509	2	1	none	G -> F	ABC-F family ATP-binding cassette domain-containing protein CDS	1483	GG -> TT	GGC -> TTC	166	Substitution	Substitution	51.2%	4.8e-209
ACTTCT	Polymorphism	343829	343834	5	2	none	SN -> TS	tail fiber domain-containing protein CDS	1183	TCCAAC -> ACTTCT	TCC,AAC -> ACT,TCT	183 -> 184	Substitution	Substitution	51.1% -> 51.4%	9.5e-289
AGA	Polymorphism	5	7	3	1	none	NG -> NL	hypothetical protein CDS	711	CCG -> AGA	AAC,GGA -> AAT,CTA	184	Substitution	Substitution	51.1%	7e-296
T	Polymorphism	343840	343840	1	1	none		tail fiber domain-containing protein CDS	1194	C -> T	GGC -> GGT	184	SNP (transition)	None	51.1%	2.1e-293
GC	Polymorphism	2988476	2988477	2	1	none	V -> G	hypothetical protein CDS	503	TT -> GC	GTT -> GGC	188	Substitution	Substitution	51.1%	1.5e-304
T	Polymorphism	3234664	3234664	1	1	none		tail fiber domain-containing protein CDS	1608	A -> T	GCT -> GCA	174	SNP (transversion)	None	51.1%	6.8e-278
T	Polymorphism	3234676	3234676	1	1	none		tail fiber domain-containing protein CDS	1596	A -> T	ACT -> ACA	174	SNP (transversion)	None	51.1%	6.8e-278
A	Polymorphism	2247582	2247582	1	1	none				G -> A		153	SNP (transition)		51.0%	6.6e-189
A	Polymorphism	2247662	2247662	1	1	none				T -> A		151	SNP (transversion)		51.0%	6.8e-202
T	Polymorphism	2247669	2247669	1	1	none				G -> T		151	SNP (transversion)		51.0%	8.2e-179
C	Polymorphism	2247725	2247725	1	1	none				T -> C		153	SNP (transition)		51.0%	4.4e-220
A	Polymorphism	2247850	2247850	1	1	none				T -> A		149	SNP (transversion)		51.0%	2.8e-237
A	Polymorphism	2247911	2247911	1	1	none				C -> A		149	SNP (transversion)		51.0%	4.4e-222
G	Polymorphism	1872142	1872142	1	1	none		tail fiber domain-containing protein CDS	1716	A -> G	GCT -> GCC	171	SNP (transition)	None	50.9%	8e-202
GA	Polymorphism	3234648	3234649	2	1	none	TA -> TP	tail fiber domain-containing protein CDS	1623	CT -> GA	ACA,GCG -> ACT,CCG	173	Substitution	Substitution	50.9%	6.1e-264
CAG	Polymorphism	2988406	2988408	3	1	none	F -> Q	hypothetical protein CDS	433	TTT -> CAG	TTT -> CAG	189	Substitution	Substitution	50.8%	6.2e-297
T	Polymorphism	1872166	1872166	1	1	none		tail fiber domain-containing protein CDS	1692	A -> T	ACT -> ACA	172	SNP (transversion)	None	50.6%	8.9e-280
C	Polymorphism	2247797	2247797	1	1	none				T -> C		154	SNP (transition)		50.6%	2.3e-235
G	Polymorphism	3234592	3234592	1	1	none		tail fiber domain-containing protein CDS	1680	C -> G	GCG -> GCC	174	SNP (transversion)	None	50.6%	2.2e-265
GA	Polymorphism	343846	343847	2	1	none	TV -> TI	tail fiber domain-containing protein CDS	1200	AG -> GA	ACA,GTT -> ACG,ATT	184 -> 185	Substitution	Substitution	50.5% -> 50.8%	5.6e-299
GAA	Polymorphism	22	24	3	1	none	G -> F	hypothetical protein CDS	694	TCC -> GAA	GGA -> TTC	186	Substitution	Substitution	50.5%	1.7e-277
TGC	Polymorphism	2988451	2988453	3	1	none	L -> C	hypothetical protein CDS	478	CTA -> TGC	CTA -> TGC	188	Substitution	Substitution	50.5%	0
A	Polymorphism	1872145	1872145	1	1	none		tail fiber domain-containing protein CDS	1713	G -> A	ACC -> ACT	171	SNP (transition)	None	50.3%	7e-242
A	Polymorphism	2247633	2247633	1	1	none				G -> A		153	SNP (transition)		50.3%	6.8e-186
G	Polymorphism	2247720	2247720	1	1	none				T -> G		153	SNP (transversion)		50.3%	4.5e-232
T	Polymorphism	2247741	2247741	1	1	none				G -> T		153	SNP (transversion)		50.3%	2.3e-224
A	Polymorphism	2247775	2247775	1	1	none				C -> A		153	SNP (transversion)		50.3%	1.1e-216
C	Polymorphism	2247824	2247824	1	1	none				T -> C		151	SNP (transition)		50.3%	1.7e-183
A	Polymorphism	3184198	3184198	1	1	none	D -> V	L,D-transpeptidase family protein CDS	68	T -> A	GAC -> GTC	177	SNP (transversion)	Substitution	50.3%	5.6e-277
GTCG	Polymorphism	698357	698360	4	1	none	LN -> LS	ATP-binding cassette domain-containing protein CDS	468	TAAT -> GTCG	CTT,AAT -> CTG,TCG	146 -> 147	Substitution	Substitution	50.0% -> 50.3%	1.1e-196
AG	Polymorphism	698338	698339	2	1	none	G -> E	ATP-binding cassette domain-containing protein CDS	449	GC -> AG	GGC -> GAG	146	Substitution	Substitution	50.0%	5.5e-176
CTGCATT	Polymorphism	698390	698396	7	1	none	AQA -> ACI	ATP-binding cassette domain-containing protein CDS	501	GCAGGCC -> CTGCATT	GCG,CAG,GCC -> GCC,TGC,ATT	148	Substitution	Substitution	50.0%	2.9e-214
C	Polymorphism	2247862	2247862	1	1	none				T -> C		150	SNP (transition)		50.0%	9.1e-226
G	Polymorphism	2247864	2247864	1	1	none				T -> G		150	SNP (transversion)		50.0%	2.9e-233
AA	Polymorphism	2247916	2247917	2	1	none				TT -> AA		148	Substitution		50.0%	6.4e-226
A	Polymorphism	3234589	3234589	1	1	none		tail fiber domain-containing protein CDS	1683	T -> A	GCA -> GCT	174	SNP (transversion)	None	50.0%	8.9e-262
AAGAA	Polymorphism	3506502	3506506	5	1	none	GG -> KN	ABC-F family ATP-binding cassette domain-containing protein CDS	1477	GGTGG -> AAGAA	GGT,GGC -> AAG,AAC	166	Substitution	Substitution	50.0%	1.3e-244
CTTTCAA	Polymorphism	698311	698317	6	2	none	GLA -> AFK	ATP-binding cassette domain-containing protein CDS	422	GCCTGGC -> CTTTCAA	GGC,CTG,GCA -> GCT,TTC,AAA	148 -> 149	Substitution	Substitution	49.7% -> 50.0%	3.1e-180
TGT	Polymorphism	343811	343813	3	1	none	P -> C	tail fiber domain-containing protein CDS	1165	CCA -> TGT	CCA -> TGT	183	Substitution	Substitution	49.7%	1.1e-280
G	Polymorphism	2247655	2247655	1	1	none				T -> G		151	SNP (transversion)		49.7%	5.5e-188
A	Polymorphism	2247766	2247766	1	1	none				C -> A		153	SNP (transversion)		49.7%	1e-167
C	Polymorphism	2247773	2247773	1	1	none				T -> C		153	SNP (transition)		49.7%	4.4e-198
C	Polymorphism	2247825	2247825	1	1	none				G -> C		151	SNP (transversion)		49.7%	1.7e-180
A	Polymorphism	2247830	2247830	1	1	none				C -> A		151	SNP (transversion)		49.7%	5.5e-188
AG	Polymorphism	2247832	2247833	2	1	none				TT -> AG		151	Substitution		49.7%	1e-220
A	Polymorphism	2247884	2247884	1	1	none				C -> A		149	SNP (transversion)		49.7%	1.8e-222
TACCGA	Polymorphism	25	30	6	1	none	NN -> SV	hypothetical protein CDS	688	GTTGTT -> TACCGA	AAC,AAC -> TCG,GTA	186	Substitution	Substitution	49.5%	7.7e-260
CGC	Polymorphism	1872160	1872162	2	2	none	T -> A	tail fiber domain-containing protein CDS	1696	AGT -> CGC	ACT -> GCG	172	Substitution	Substitution	49.4%	8.7e-222
C	Polymorphism	2247816	2247816	1	1	none				G -> C		154	SNP (transversion)		49.4%	8.7e-198
G	Polymorphism	3234661	3234661	1	1	none		tail fiber domain-containing protein CDS	1611	A -> G	AAT -> AAC	174	SNP (transition)	None	49.4%	1.4e-292
C	Polymorphism	2247870	2247870	1	1	none				A -> C		150	SNP (transversion)		49.3%	8.9e-215
GTAA	Polymorphism	31	34	4	1	none	NG -> NY	hypothetical protein CDS	684	CCCG -> GTAA	AAC,GGG -> AAT,TAC	185	Substitution	Substitution	49.2%	1.6e-240
	Polymorphism	2019024	2019024	1	1	none				(G)8 -> (G)7		372	Deletion (tandem repeat)		49.2%	4.6e-114
GC	Polymorphism	3234569	3234570	2	1	none	N -> A	tail fiber domain-containing protein CDS	1702	TT -> GC	AAT -> GCT	175	Substitution	Substitution	49.1%	2.8e-292
G	Polymorphism	3234574	3234574	1	1	none		tail fiber domain-containing protein CDS	1698	C -> G	GCG -> GCC	175	SNP (transversion)	None	49.1%	4.4e-275
T	Polymorphism	3234595	3234595	1	1	none		tail fiber domain-containing protein CDS	1677	C -> T	ACG -> ACA	173	SNP (transition)	None	49.1%	2.2e-297
CCA	Polymorphism	3234635	3234637	3	1	none	YT -> YG	tail fiber domain-containing protein CDS	1635	GTG -> CCA	TAC,ACT -> TAT,GGT	173	Substitution	Substitution	49.1%	2.7e-239
T	Polymorphism	698270	698270	1	1	none		ATP-binding cassette domain-containing protein CDS	381	C -> T	AAC -> AAT	147	SNP (transition)	None	49.0%	1.7e-201
A	Polymorphism	106	106	1	1	none		hypothetical protein CDS	612	G -> A	AAC -> AAT	188	SNP (transition)	None	48.9%	2e-220
AATT	Polymorphism	343796	343799	4	1	none	GT -> NS	tail fiber domain-containing protein CDS	1150	GGAA -> AATT	GGA,ACC -> AAT,TCC	184	Substitution	Substitution	48.9%	1.2e-249
CGT	Polymorphism	343802	343804	3	1	none	K -> R	tail fiber domain-containing protein CDS	1156	AAG -> CGT	AAG -> CGT	184	Substitution	Substitution	48.9%	3.3e-265
T	Polymorphism	2988502	2988502	1	1	none				A -> T		188	SNP (transversion)		48.9%	1.1e-183
ACTG	Polymorphism	3234641	3234644	4	1	none	GS -> AV	tail fiber domain-containing protein CDS	1628	GAAC -> ACTG	GGT,TCT -> GCA,GTT	172 -> 173	Substitution	Substitution	48.8% -> 49.1%	1.3e-249
G	Polymorphism	2247675	2247675	1	1	none				T -> G		150	SNP (transversion)		48.7%	1.4e-218
C	Polymorphism	2247805	2247805	1	1	none				T -> C		154	SNP (transition)		48.7%	4.3e-232
TTTG	Polymorphism	2988417	2988420	4	1	none	SK -> SL	hypothetical protein CDS	444	CAAA -> TTTG	TCC,AAA -> TCT,TTG	189	Substitution	Substitution	48.7%	1.4e-257
GGG	Polymorphism	13	15	3	1	none	G -> P	hypothetical protein CDS	703	TCC -> GGG	GGA -> CCC	185	Substitution	Substitution	48.6%	2.4e-214
	Polymorphism	698295	698301	7	1	none		ATP-binding cassette domain-containing protein CDS	406	-GCCGTGA		148	Deletion	Frame Shift	48.6%	4.9e-158
CGTC	Polymorphism	3234655	3234658	3	2	none	TA -> TT	tail fiber domain-containing protein CDS	1614	AGCG -> CGTC	ACC,GCT -> ACG,ACG	173	Substitution	Substitution	48.6%	1.1e-262
CTC	Polymorphism	16	18	2	2	none	N -> E	hypothetical protein CDS	700	GTT -> CTC	AAC -> GAG	185 -> 186	Substitution	Substitution	48.4% -> 48.6%	1.4e-229
C	Polymorphism	157	157	1	1	none		hypothetical protein CDS	561	T -> C	GGA -> GGG	190	SNP (transition)	None	48.4%	4.3e-273
G	Polymorphism	2247699	2247699	1	1	none				A -> G		153	SNP (transition)		48.4%	6.3e-177
C	Polymorphism	2247724	2247724	1	1	none				T -> C		153	SNP (transition)		48.4%	6.6e-214
C	Polymorphism	2247737	2247737	1	1	none				T -> C		153	SNP (transition)		48.4%	1.1e-228
A	Polymorphism	2247769	2247769	1	1	none				T -> A		153	SNP (transversion)		48.4%	2.6e-221
TCTTTGCC	Polymorphism	2988466	2988473	8	1	none	GSL -> SLP	hypothetical protein CDS	493	GGCAGTTT -> TCTTTGCC	GGC,AGT,TTA -> TCT,TTG,CCA	188	Substitution	Substitution	48.4%	2.1e-280
G	Polymorphism	2988522	2988522	1	1	none				C -> G		190	SNP (transversion)		48.4%	2e-247
GTCCCGC	Polymorphism	698372	698378	7	1	none	KVK -> KSR	ATP-binding cassette domain-containing protein CDS	483	AGTAAAA -> GTCCCGC	AAA,GTA,AAA -> AAG,TCC,CGC	147 -> 148	Substitution	Substitution	48.3% -> 48.6%	1e-163
T	Polymorphism	698242	698242	1	1	none	E -> V	ATP-binding cassette domain-containing protein CDS	353	A -> T	GAG -> GTG	147	SNP (transversion)	Substitution	48.3%	5.2e-191
GC	Polymorphism	698326	698327	2	1	none	E -> G	ATP-binding cassette domain-containing protein CDS	437	AA -> GC	GAA -> GGC	147	Substitution	Substitution	48.3%	2.1e-168
A	Polymorphism	2247660	2247660	1	1	none				G -> A		151	SNP (transition)		48.3%	2.1e-196
A	Polymorphism	2247672	2247672	1	1	none				G -> A		151	SNP (transition)		48.3%	8e-182
G	Polymorphism	2247827	2247827	1	1	none				T -> G		151	SNP (transversion)		48.3%	6e-160
CC	Polymorphism	2247844	2247845	2	1	none				TT -> CC		149	Substitution		48.3%	3.3e-210
C	Polymorphism	3234586	3234586	1	1	none		tail fiber domain-containing protein CDS	1686	G -> C	TCC -> TCG	174	SNP (transversion)	None	48.3%	3.2e-234
AAC	Polymorphism	343817	343819	3	1	none	A -> N	tail fiber domain-containing protein CDS	1171	GCG -> AAC	GCG -> AAC	183	Substitution	Substitution	48.1%	9.8e-263
A	Polymorphism	2247645	2247645	1	1	none				G -> A		152	SNP (transition)		48.0%	7.8e-189
A	Polymorphism	2247866	2247866	1	1	none				C -> A		150	SNP (transversion)		48.0%	5.1e-215
AA	Polymorphism	2988460	2988461	2	1	none	L -> N	hypothetical protein CDS	487	CT -> AA	CTT -> AAT	188	Substitution	Substitution	47.9%	5.1e-242
CACTTCCTG	Polymorphism	3506544	3506552	8	2	none	EEG -> HFL	ABC-F family ATP-binding cassette domain-containing protein CDS	1519	GAAGAGGGT -> CACTTCCTG	GAA,GAG,GGT -> CAC,TTC,CTG	165	Substitution	Substitution	47.9%	2.8e-238
A	Polymorphism	2247618	2247618	1	1	none				G -> A		155	SNP (transition)		47.7%	9.3e-184
A	Polymorphism	2247739	2247739	1	1	none				C -> A		153	SNP (transversion)		47.7%	9.7e-218
T	Polymorphism	2247762	2247762	1	1	none				G -> T		153	SNP (transversion)		47.7%	3e-181
A	Polymorphism	2247767	2247767	1	1	none				C -> A		153	SNP (transversion)		47.7%	2.2e-159
G	Polymorphism	2247774	2247774	1	1	none				T -> G		153	SNP (transversion)		47.7%	3.8e-203
T	Polymorphism	3184210	3184210	1	1	none	A -> E	L,D-transpeptidase family protein CDS	56	G -> T	GCG -> GAG	177	SNP (transversion)	Substitution	47.5%	8.9e-242
C	Polymorphism	1872085	1872085	1	1	none		tail fiber domain-containing protein CDS	1773	T -> C	GCA -> GCG	171	SNP (transition)	None	47.4%	1.1e-281
G	Polymorphism	2247794	2247794	1	1	none				C -> G		154	SNP (transversion)		47.4%	2.4e-239
G	Polymorphism	2247821	2247821	1	1	none				C -> G		152	SNP (transversion)		47.4%	1.1e-185
GC	Polymorphism	3506554	3506555	2	1	none	L -> R	ABC-F family ATP-binding cassette domain-containing protein CDS	1529	TT -> GC	CTT -> CGC	165 -> 166	Substitution	Substitution	47.3% -> 47.6%	2.6e-239
AAA	Polymorphism	79	81	3	1	none	N -> F	hypothetical protein CDS	637	GTT -> AAA	AAC -> TTT	188	Substitution	Substitution	47.3%	1.3e-229
C	Polymorphism	698130	698130	1	1	none	V -> L	ATP-binding cassette domain-containing protein CDS	241	G -> C	GTG -> CTG	148	SNP (transversion)	Substitution	47.3%	1.9e-215
GGCACGGTG	Polymorphism	698281	698287	5	3	none		ATP-binding cassette domain-containing protein CDS	392	CTGAATC -> GGCACGGTG		148	Insertion	Frame Shift	47.3%	1e-188
AA	Polymorphism	698343	698344	2	1	none	L -> K	ATP-binding cassette domain-containing protein CDS	454	CT -> AA	CTG -> AAG	146	Substitution	Substitution	47.3%	1.4e-129
A	Polymorphism	2247673	2247673	1	1	none				T -> A		150	SNP (transversion)		47.3%	2.9e-197
T	Polymorphism	94	94	1	1	none		hypothetical protein CDS	624	C -> T	GGG -> GGA	187	SNP (transition)	None	47.1%	2.2e-168
C	Polymorphism	148	148	1	1	none		hypothetical protein CDS	570	T -> C	GGA -> GGG	191	SNP (transition)	None	47.1%	1.2e-222
T	Polymorphism	1872049	1872049	1	1	none		tail fiber domain-containing protein CDS	1809	G -> T	TCC -> TCA	170	SNP (transversion)	None	47.1%	6.5e-214
A	Polymorphism	2247693	2247693	1	1	none				T -> A		153	SNP (transversion)		47.1%	5.5e-207
AC	Polymorphism	2247781	2247782	2	1	none				TT -> AC		153	Substitution		47.1%	4.6e-236
G	Polymorphism	2247657	2247657	1	1	none				T -> G		151	SNP (transversion)		47.0%	6.8e-190
GAC	Polymorphism	698244	698246	3	1	none	L -> D	ATP-binding cassette domain-containing protein CDS	355	CTG -> GAC	CTG -> GAC	147	Substitution	Substitution	46.9%	6.8e-180
C	Polymorphism	698257	698257	1	1	none	F -> S	ATP-binding cassette domain-containing protein CDS	368	T -> C	TTT -> TCT	147	SNP (transition)	Substitution	46.9%	1.7e-184
C	Polymorphism	2247513	2247513	1	1	none				T -> C		156	SNP (transition)		46.8%	2.9e-151
G	Polymorphism	2247787	2247787	1	1	none				T -> G		154	SNP (transversion)		46.8%	4.2e-221
CTCGATC	Polymorphism	698348	698354	7	1	none	MKE -> ISI	ATP-binding cassette domain-containing protein CDS	459	GAAAGAG -> CTCGATC	ATG,AAA,GAG -> ATC,TCG,ATC	146	Substitution	Substitution	46.6%	7.9e-145
	Polymorphism	3184195	3184195	1	1	none		L,D-transpeptidase family protein CDS	71	-A		178	Deletion	Frame Shift	46.6%	1e-171
CGAGT	Polymorphism	1872154	1872158	4	2	none	AT -> DS	tail fiber domain-containing protein CDS	1700	TGTCG -> CGAGT	GCG,ACA -> GAC,TCG	171 -> 172	Substitution	Substitution	46.5% -> 46.8%	4.2e-185
A	Polymorphism	1872052	1872052	1	1	none		tail fiber domain-containing protein CDS	1806	C -> A	ACG -> ACT	170	SNP (transversion)	None	46.5%	1.5e-218
AA	Polymorphism	2988529	2988530	2	1	none				TT -> AA		190	Substitution		46.3%	3.7e-244
C	Polymorphism	2988555	2988555	1	1	none				A -> C		190	SNP (transversion)		46.3%	2.1e-234
TA	Polymorphism	3184207	3184208	2	1	none	G -> Y	L,D-transpeptidase family protein CDS	58	CC -> TA	GGC -> TAC	177	Substitution	Substitution	46.3%	8.9e-242
GGAA	Polymorphism	3234564	3234567	3	2	none	LA -> FP	tail fiber domain-containing protein CDS	1705	CCAG -> GGAA	CTG,GCT -> TTC,CCT	175	Substitution	Substitution	46.3%	2.4e-209
G	Polymorphism	1872097	1872097	1	1	none		tail fiber domain-containing protein CDS	1761	C -> G	ACG -> ACC	171	SNP (transversion)	None	46.2%	4.3e-234
T	Polymorphism	1872177	1872177	1	1	none	P -> T	tail fiber domain-containing protein CDS	1681	G -> T	CCG -> ACG	171	SNP (transversion)	Substitution	46.2%	4.3e-234
GA	Polymorphism	3234632	3234633	2	1	none	R -> S	tail fiber domain-containing protein CDS	1639	CG -> GA	CGC -> TCC	173	Substitution	Substitution	46.2%	4.4e-237
A	Polymorphism	2247546	2247546	1	1	none				G -> A		154	SNP (transition)		46.1%	8.5e-168
A	Polymorphism	2247686	2247686	1	1	none				C -> A		152	SNP (transversion)		46.1%	2.3e-207
G	Polymorphism	2247812	2247812	1	1	none				C -> G		154	SNP (transversion)		46.1%	4.4e-189
T	Polymorphism	3234581	3234584	4	1	none	SG -> N	tail fiber domain-containing protein CDS	1688	CCAC -> T	AGT,GGT -> AAT	174	Deletion	Deletion	46.0%	3.6e-170
	Polymorphism	698272	698272	1	1	none		ATP-binding cassette domain-containing protein CDS	383	-G		148	Deletion	Frame Shift	45.9%	5.1e-147
T	Polymorphism	1872064	1872064	1	1	none		tail fiber domain-containing protein CDS	1794	C -> T	CCG -> CCA	170	SNP (transition)	None	45.9%	1.3e-238
CA	Polymorphism	1872169	1872170	2	1	none	P -> L	tail fiber domain-containing protein CDS	1688	TG -> CA	CCA -> CTG	172	Substitution	Substitution	45.9%	2.4e-245
G	Polymorphism	2247510	2247510	1	1	none				A -> G		155	SNP (transition)		45.8%	1e-181
C	Polymorphism	2247618	2247618	1	1	none				G -> C		155	SNP (transversion)		45.8%	5.2e-203
AC	Polymorphism	2247727	2247728	2	1	none				TT -> AC		153	Substitution		45.8%	8.7e-200
GG	Polymorphism	2247730	2247731	2	1	none				CC -> GG		153	Substitution		45.8%	8.7e-200
AA	Polymorphism	2988525	2988526	2	1	none				GC -> AA		190	Substitution		45.8%	1.3e-225
CCG	Polymorphism	3506511	3506513	3	1	none	G -> P	ABC-F family ATP-binding cassette domain-containing protein CDS	1486	GGC -> CCG	GGC -> CCG	166	Substitution	Substitution	45.8%	6.2e-186
G	Polymorphism	1872080	1872080	1	1	none	V -> A	tail fiber domain-containing protein CDS	1778	A -> G	GTT -> GCT	171	SNP (transition)	Substitution	45.6%	1.5e-269
T	Polymorphism	175	175	1	1	none		hypothetical protein CDS	543	C -> T	GGG -> GGA	189	SNP (transition)	None	45.5%	7.4e-194
G	Polymorphism	2247483	2247483	1	1	none				A -> G		156	SNP (transition)		45.5%	3.5e-160
AAG	Polymorphism	2247790	2247792	3	1	none				TTT -> AAG		154	Substitution		45.5%	4.4e-247
A	Polymorphism	3184281	3184281	1	1	none				C -> A		176	SNP (transversion)		45.5%	2.8e-260
TAC	Polymorphism	3234559	3234561	3	1	none	S -> V	tail fiber domain-containing protein CDS	1711	AGA -> TAC	TCT -> GTA	174 -> 175	Substitution	Substitution	45.4% -> 45.7%	5.5e-232
A	Polymorphism	2247687	2247687	1	1	none				G -> A		152	SNP (transition)		45.4%	7.6e-204
A	Polymorphism	1872055	1872055	1	1	none		tail fiber domain-containing protein CDS	1803	G -> A	GAC -> GAT	170	SNP (transition)	None	45.3%	1.1e-242
TTTT	Polymorphism	3184219	3184222	4	1	none	LP -> QK	L,D-transpeptidase family protein CDS	44	GGCA -> TTTT	CTG,CCG -> CAA,AAG	176 -> 177	Substitution	Substitution	45.2% -> 45.5%	2e-205
GGTGAT	Polymorphism	3184212	3184217	5	2	none	VL -> IT	L,D-transpeptidase family protein CDS	49	CAAAAC -> GGTGAT	GTT,TTG -> ATC,ACC	177	Substitution	Substitution	45.2%	1.1e-226
G	Polymorphism	2247721	2247721	1	1	none				C -> G		153	SNP (transversion)		45.1%	1.7e-210
A	Polymorphism	2247754	2247754	1	1	none				T -> A		153	SNP (transversion)		45.1%	6.8e-183
CC	Polymorphism	2247763	2247764	2	1	none				TT -> CC		153	Substitution		45.1%	4.4e-135
G	Polymorphism	2247770	2247770	1	1	none				T -> G		153	SNP (transversion)		45.1%	6.8e-183
AAT	Polymorphism	1872043	1872045	2	2	none	L -> I	tail fiber domain-containing protein CDS	1813	CAA -> AAT	TTG -> ATT	169	Substitution	Substitution	45.0%	2.3e-209
C	Polymorphism	2247666	2247666	1	1	none				T -> C		151	SNP (transition)		45.0%	8.6e-194
GA	Polymorphism	3184224	3184225	2	1	none	S -> I	L,D-transpeptidase family protein CDS	41	AC -> GA	AGT -> ATC	176	Substitution	Substitution	44.9%	2e-207
GC	Polymorphism	344076	344077	2	1	none	A -> G	tail fiber domain-containing protein CDS	1430	CT -> GC	GCT -> GGC	183	Substitution	Substitution	44.8%	1.1e-249
A	Polymorphism	154	154	1	1	none		hypothetical protein CDS	564	G -> A	AAC -> AAT	190	SNP (transition)	None	44.7%	2.9e-199
GT	Polymorphism	1872060	1872061	2	1	none		tail fiber domain-containing protein CDS	1797	AA -> GT	GCT,TTG -> GCA,CTG	170	Substitution	None	44.7%	3e-242
A	Polymorphism	2247676	2247676	1	1	none				C -> A		150	SNP (transversion)		44.7%	2e-217
C	Polymorphism	2988608	2988608	1	1	none	Y -> C	alpha/beta hydrolase CDS	977	T -> C	TAC -> TGC	193	SNP (transition)	Substitution	44.6%	9.1e-279
T	Polymorphism	3506521	3506521	1	1	none	G -> V	ABC-F family ATP-binding cassette domain-containing protein CDS	1496	G -> T	GGG -> GTG	166	SNP (transversion)	Substitution	44.6%	3.4e-225
TGC	Polymorphism	1872172	1872174	3	1	none	N -> A	tail fiber domain-containing protein CDS	1684	ATT -> TGC	AAT -> GCA	171 -> 172	Substitution	Substitution	44.4% -> 44.8%	1.2e-213
C	Polymorphism	2247733	2247733	1	1	none				T -> C		153	SNP (transition)		44.4%	7.1e-207
C	Polymorphism	344092	344092	1	1	none		tail fiber domain-containing protein CDS	1446	T -> C	GGT -> GGC	183	SNP (transition)	None	44.3%	2.2e-270
C	Polymorphism	344116	344116	1	1	none		tail fiber domain-containing protein CDS	1470	T -> C	CGT -> CGC	183	SNP (transition)	None	44.3%	1.6e-197
C	Polymorphism	343645	343645	1	1	none	W -> C	tail fiber domain-containing protein CDS	999	G -> C	TGG -> TGC	181	SNP (transversion)	Substitution	44.2%	5.3e-235
GTTCAC	Polymorphism	698250	698255	5	2	none	TE -> VH	ATP-binding cassette domain-containing protein CDS	361	ACCGAA -> GTTCAC	ACC,GAA -> GTT,CAC	147	Substitution	Substitution	44.2%	1.5e-176
G	Polymorphism	2247716	2247716	1	1	none				T -> G		154	SNP (transversion)		44.2%	8e-200
G	Polymorphism	2988536	2988536	1	1	none				T -> G		190	SNP (transversion)		44.2%	4e-255
AC	Polymorphism	3506608	3506609	2	1	none	G -> D	ABC-F family ATP-binding cassette domain-containing protein CDS	1583	GG -> AC	GGG -> GAC	163	Substitution	Substitution	44.2%	3.5e-229
A	Polymorphism	2247680	2247680	1	1	none				T -> A		152	SNP (transversion)		44.1%	2e-183
T	Polymorphism	2247690	2247690	1	1	none				A -> T		152	SNP (transversion)		44.1%	7.9e-197
	Polymorphism	2988441	2988441	1	1	none		hypothetical protein CDS	468	-A		188	Deletion	Frame Shift	44.1%	4.2e-185
G	Polymorphism	343714	343714	1	1	none	I -> M	tail fiber domain-containing protein CDS	1068	C -> G	ATC -> ATG	182	SNP (transversion)	Substitution	44.0%	9.5e-267
C	Polymorphism	2988560	2988560	1	1	none				T -> C		191	SNP (transition)		44.0%	1.8e-246
CAC	Polymorphism	3184286	3184288	3	1	none				AGG -> CAC		175	Substitution		44.0%	1.5e-228
T	Polymorphism	3184310	3184310	1	1	none				G -> T		175	SNP (transversion)		44.0%	6.2e-203
AA	Polymorphism	3184406	3184407	2	1	none				TT -> AA		175	Substitution		44.0%	1e-221
AAGTGCCCACCGCTGTGGT	Polymorphism	3234624	3234630	5	3	none	ASI -> TTAVGTF	tail fiber domain-containing protein CDS	1642	TGGAAGC -> AAGTGCCCACCGCTGTGGT	GCT,TCC,ATC -> ACC,ACA,GCG,GTG,GGC,ACT,TTC	172 -> 173	Insertion	Insertion	43.9% -> 44.2%	1.6e-226
TG	Polymorphism	2988439	2988441	2	2	none		hypothetical protein CDS	466	CGA -> TG		188 -> 189	Deletion	Frame Shift	43.9% -> 44.1%	4.2e-185
C	Polymorphism	344164	344164	1	1	none		tail fiber domain-containing protein CDS	1518	T -> C	AAT -> AAC	187	SNP (transition)	None	43.9%	1.7e-240
C	Polymorphism	1872276	1872276	1	1	none	T -> A	tail fiber domain-containing protein CDS	1582	T -> C	ACG -> GCG	171	SNP (transition)	Substitution	43.9%	5e-235
CCAG	Polymorphism	3234545	3234548	4	1	none	GT -> AG	tail fiber domain-containing protein CDS	1724	GTTC -> CCAG	GGA,ACT -> GCT,GGT	173	Substitution	Substitution	43.9%	6.3e-242
A	Polymorphism	3234880	3234880	1	1	none		tail fiber domain-containing protein CDS	1392	G -> A	GAC -> GAT	178	SNP (transition)	None	43.8%	5.8e-260
G	Polymorphism	344101	344101	1	1	none		tail fiber domain-containing protein CDS	1455	A -> G	AAA -> AAG	183	SNP (transition)	None	43.7%	1.7e-234
CCA	Polymorphism	3234523	3234525	2	2	none	G -> W	tail fiber domain-containing protein CDS	1747	GCC -> CCA	GGC -> TGG	172	Substitution	Substitution	43.6%	8.5e-206
G	Polymorphism	3234982	3234982	1	1	none		tail fiber domain-containing protein CDS	1290	C -> G	GTG -> GTC	179	SNP (transversion)	None	43.6%	4.1e-244
CCA	Polymorphism	3184276	3184278	3	1	none				ATG -> CCA		176 -> 177	Substitution		43.5% -> 43.8%	8.2e-237
TG	Polymorphism	344073	344074	2	1	none	A -> V	tail fiber domain-containing protein CDS	1427	CA -> TG	GCA -> GTG	183 -> 184	Substitution	Substitution	43.5% -> 43.7%	4.2e-246
AC	Polymorphism	344063	344064	2	1	none	V -> T	tail fiber domain-containing protein CDS	1417	GT -> AC	GTT -> ACT	184	Substitution	Substitution	43.5%	3.6e-228
C	Polymorphism	698501	698501	1	1	none		ATP-binding cassette domain-containing protein CDS	612	T -> C	ACT -> ACC	147	SNP (transition)	None	43.5%	3.4e-181
T	Polymorphism	2988596	2988596	1	1	none		alpha/beta hydrolase CDS	989	C -> T		193	SNP (transition)	Truncation	43.5%	8.9e-263
TG	Polymorphism	3184273	3184274	2	1	none				AT -> TG		177	Substitution		43.5%	1.3e-205
A	Polymorphism	2247642	2247642	1	1	none				G -> A		152	SNP (transition)		43.4%	3.6e-147
G	Polymorphism	2988404	2988404	1	1	none	A -> G	hypothetical protein CDS	431	C -> G	GCT -> GGT	189	SNP (transversion)	Substitution	43.4%	2.1e-215
T	Polymorphism	3184304	3184304	1	1	none				G -> T		175	SNP (transversion)		43.4%	2.4e-207
A	Polymorphism	3184388	3184388	1	1	none				G -> A		175	SNP (transition)		43.4%	3.8e-192
A	Polymorphism	344159	344159	1	1	none	V -> I	tail fiber domain-containing protein CDS	1513	G -> A	GTC -> ATC	187	SNP (transition)	Substitution	43.3%	3.4e-253
C	Polymorphism	1872188	1872188	1	1	none	T -> S	tail fiber domain-containing protein CDS	1670	G -> C	ACT -> AGT	171	SNP (transversion)	Substitution	43.3%	9.7e-239
T	Polymorphism	3183996	3183996	1	1	none		L,D-transpeptidase family protein CDS	270	G -> T	CCC -> CCA	180	SNP (transversion)	None	43.3%	4.5e-236
A	Polymorphism	3234898	3234898	1	1	none		tail fiber domain-containing protein CDS	1374	C -> A	GTG -> GTT	178	SNP (transversion)	None	43.3%	6.9e-210
AC	Polymorphism	344088	344089	2	1	none	S -> N	tail fiber domain-containing protein CDS	1442	GT -> AC	AGT -> AAC	183	Substitution	Substitution	43.2%	1e-254
T	Polymorphism	344095	344095	1	1	none		tail fiber domain-containing protein CDS	1449	A -> T	GCA -> GCT	183	SNP (transversion)	None	43.2%	1e-254
C	Polymorphism	344140	344140	1	1	none		tail fiber domain-containing protein CDS	1494	T -> C	GAT -> GAC	183	SNP (transition)	None	43.2%	8.2e-247
AA	Polymorphism	1872005	1872006	2	1	none	G -> F	tail fiber domain-containing protein CDS	1852	CC -> AA	GGT -> TTT	169	Substitution	Substitution	43.2%	1.2e-209
AA	Polymorphism	2988545	2988546	2	1	none				TG -> AA		190	Substitution		43.2%	4.4e-202
T	Polymorphism	3184355	3184355	1	1	none				G -> T		176	SNP (transversion)		43.2%	2.6e-184
G	Polymorphism	2247698	2247698	1	1	none				T -> G		153	SNP (transversion)		43.1%	1.3e-120
G	Polymorphism	2247752	2247752	1	1	none				T -> G		153	SNP (transversion)		43.1%	6.2e-147
A	Polymorphism	2247755	2247755	1	1	none				T -> A		153	SNP (transversion)		43.1%	4.1e-160
ACTGTTGT	Polymorphism	3234551	3234558	8	1	none	DVT -> TTV	tail fiber domain-containing protein CDS	1714	GTCACATC -> ACTGTTGT	GAT,GTG,ACT -> ACA,ACA,GTT	174	Substitution	Substitution	43.1%	1.4e-237
G	Polymorphism	2988591	2988591	1	1	none	A -> P	alpha/beta hydrolase CDS	994	C -> G	GCG -> CCG	193	SNP (transversion)	Substitution	43.0%	8.5e-251
C	Polymorphism	3234476	3234476	1	1	none	L -> R	tail fiber domain-containing protein CDS	1796	A -> C	CTA -> CGA	172	SNP (transversion)	Substitution	43.0%	2.7e-216
C	Polymorphism	3234892	3234892	1	1	none		tail fiber domain-containing protein CDS	1380	T -> C	CTA -> CTG	179	SNP (transition)	None	43.0%	4.9e-225
A	Polymorphism	3234928	3234928	1	1	none		tail fiber domain-containing protein CDS	1344	G -> A	GTC -> GTT	179	SNP (transition)	None	43.0%	2e-240
A	Polymorphism	3234991	3234991	1	1	none		tail fiber domain-containing protein CDS	1281	G -> A	ACC -> ACT	179	SNP (transition)	None	43.0%	9.9e-233
AA	Polymorphism	3506589	3506590	2	1	none	G -> N	ABC-F family ATP-binding cassette domain-containing protein CDS	1564	GG -> AA	GGC -> AAC	162 -> 163	Substitution	Substitution	42.9% -> 43.2%	1.2e-187
T	Polymorphism	343469	343469	1	1	none	A -> S	tail fiber domain-containing protein CDS	823	G -> T	GCG -> TCG	177	SNP (transversion)	Substitution	42.9%	1.9e-214
	Polymorphism	575569	575569	1	1	none		M14 family zinc carboxypeptidase CDS	824	(T)8 -> (T)7		375	Deletion (tandem repeat)	Frame Shift	42.9%	3.6e-47
C	Polymorphism	698504	698504	1	1	none		ATP-binding cassette domain-containing protein CDS	615	G -> C	GTG -> GTC	147	SNP (transversion)	None	42.9%	5.2e-203
GCA	Polymorphism	2988433	2988435	2	2	none	T -> A	hypothetical protein CDS	460	ACC -> GCA	ACC -> GCA	189	Substitution	Substitution	42.9%	2.7e-261
A	Polymorphism	3184411	3184411	1	1	none				T -> A		175	SNP (transversion)		42.9%	1.5e-211
A	Polymorphism	2247682	2247682	1	1	none				T -> A		152	SNP (transversion)		42.8%	7.3e-177
CACT	Polymorphism	3506516	3506519	4	1	none	GG -> GT	ABC-F family ATP-binding cassette domain-containing protein CDS	1491	AGGC -> CACT	GGA,GGC -> GGC,ACT	166	Substitution	Substitution	42.8%	5.3e-207
TGACCACAAGA	Polymorphism	3506560	3506570	11	1	none	DGVQ -> VTTR	ABC-F family ATP-binding cassette domain-containing protein CDS	1535	ATGGTGTTCAG -> TGACCACAAGA	GAT,GGT,GTT,CAG -> GTG,ACC,ACA,AGA	164 -> 165	Substitution	Substitution	42.7% -> 43.0%	2.3e-193
C	Polymorphism	343519	343519	1	1	none		tail fiber domain-containing protein CDS	873	T -> C	ACT -> ACC	178	SNP (transition)	None	42.7%	5.2e-199
GAAG	Polymorphism	1872190	1872193	3	2	none	DL -> DF	tail fiber domain-containing protein CDS	1665	CAGA -> GAAG	GAT,CTG -> GAC,TTC	171	Substitution	Substitution	42.7%	1.1e-236
GGT	Polymorphism	3184161	3184163	3	1	none	D -> T	L,D-transpeptidase family protein CDS	103	ATC -> GGT	GAT -> ACC	178	Substitution	Substitution	42.7%	6.9e-210
G	Polymorphism	3184173	3184173	1	1	none	K -> N	L,D-transpeptidase family protein CDS	93	T -> G	AAA -> AAC	178	SNP (transversion)	Substitution	42.7%	3.3e-214
ATT	Polymorphism	3506573	3506575	3	1	none	VN -> VF	ABC-F family ATP-binding cassette domain-containing protein CDS	1548	GAA -> ATT	GTG,AAT -> GTA,TTT	164	Substitution	Substitution	42.7%	8.2e-206
A	Polymorphism	100	100	1	1	none		hypothetical protein CDS	618	G -> A	AAC -> AAT	188	SNP (transition)	None	42.6%	1.1e-238
GTGGGT	Polymorphism	344081	344086	5	2	none	IT -> VG	tail fiber domain-containing protein CDS	1435	ATCACA -> GTGGGT	ATC,ACA -> GTG,GGT	183	Substitution	Substitution	42.6%	5.3e-238
G	Polymorphism	1871994	1871994	1	1	none	G -> R	tail fiber domain-containing protein CDS	1864	C -> G	GGA -> CGA	169	SNP (transversion)	Substitution	42.6%	1.1e-231
GC	Polymorphism	2988542	2988543	2	1	none				AG -> GC		190	Substitution		42.6%	8.4e-196
A	Polymorphism	3184075	3184075	1	1	none	A -> V	L,D-transpeptidase family protein CDS	191	G -> A	GCG -> GTG	183	SNP (transition)	Substitution	42.6%	9.6e-220
A	Polymorphism	3184430	3184430	1	1	none		flagellar basal body-associated FliL family protein CDS	3	G -> A	ATG -> ATA	176	SNP (transition)	None	42.6%	2.5e-181
T	Polymorphism	344176	344176	1	1	none		tail fiber domain-containing protein CDS	1530	C -> T	CGC -> CGT	186	SNP (transition)	None	42.5%	3.4e-238
G	Polymorphism	2247740	2247740	1	1	none				C -> G		153	SNP (transversion)		42.5%	4.1e-209
CC	Polymorphism	2247742	2247743	2	1	none				TT -> CC		153	Substitution		42.5%	3.5e-183
G	Polymorphism	2247746	2247746	1	1	none				T -> G		153	SNP (transversion)		42.5%	1.3e-176
T	Polymorphism	2247748	2247748	1	1	none				C -> T		153	SNP (transition)		42.5%	3.9e-157
C	Polymorphism	2247750	2247750	1	1	none				G -> C		153	SNP (transversion)		42.5%	1.1e-137
AAA	Polymorphism	3184141	3184143	3	1	none	EG -> DF	L,D-transpeptidase family protein CDS	123	CCT -> AAA	GAA,GGC -> GAT,TTC	179	Substitution	Substitution	42.5%	1.5e-179
C	Polymorphism	3234907	3234907	1	1	none		tail fiber domain-containing protein CDS	1365	A -> C	ACT -> ACG	179	SNP (transversion)	None	42.5%	5.8e-214
T	Polymorphism	3234916	3234916	1	1	none		tail fiber domain-containing protein CDS	1356	A -> T	GCT -> GCA	179	SNP (transversion)	None	42.5%	5.9e-252
A	Polymorphism	3234922	3234922	1	1	none		tail fiber domain-containing protein CDS	1350	G -> A	ACC -> ACT	179	SNP (transition)	None	42.5%	3.7e-267
T	Polymorphism	3234952	3234952	1	1	none		tail fiber domain-containing protein CDS	1320	C -> T	TCG -> TCA	179	SNP (transition)	None	42.5%	9e-199
G	Polymorphism	3234970	3234970	1	1	none		tail fiber domain-containing protein CDS	1302	C -> G	GGG -> GGC	179	SNP (transversion)	None	42.5%	3.7e-229
C	Polymorphism	3234973	3234973	1	1	none		tail fiber domain-containing protein CDS	1299	T -> C	CAA -> CAG	179	SNP (transition)	None	42.5%	9.3e-237
A	Polymorphism	3234985	3234985	1	1	none		tail fiber domain-containing protein CDS	1287	G -> A	ACC -> ACT	179	SNP (transition)	None	42.5%	9.3e-237
T	Polymorphism	344109	344109	1	1	none	T -> I	tail fiber domain-containing protein CDS	1463	C -> T	ACC -> ATC	184	SNP (transition)	Substitution	42.4%	6.5e-204
G	Polymorphism	344236	344236	1	1	none		tail fiber domain-containing protein CDS	1590	A -> G	ACA -> ACG	184	SNP (transition)	None	42.4%	1.7e-219
G	Polymorphism	2247456	2247456	1	1	none				A -> G		158	SNP (transition)		42.4%	8.2e-142
A	Polymorphism	2247661	2247661	1	1	none				T -> A		151	SNP (transversion)		42.4%	1.9e-167
C	Polymorphism	2247671	2247671	1	1	none				T -> C		151	SNP (transition)		42.4%	4.8e-161
CT	Polymorphism	3184270	3184271	2	1	none				AC -> CT		177	Substitution		42.4%	1.4e-203
CGTGATT	Polymorphism	698507	698513	5	3	none	MIV -> IVI	ATP-binding cassette domain-containing protein CDS	618	GATCGTA -> CGTGATT	ATG,ATC,GTA -> ATC,GTG,ATT	148 -> 149	Substitution	Substitution	42.3% -> 42.6%	1.2e-183
AA	Polymorphism	698535	698536	2	1	none	R -> N	ATP-binding cassette domain-containing protein CDS	646	CG -> AA	CGC -> AAC	149	Substitution	Substitution	42.3%	1.6e-161
C	Polymorphism	1871957	1871957	1	1	none	A -> G	tail fiber domain-containing protein CDS	1901	G -> C	GCC -> GGC	168	SNP (transversion)	Substitution	42.3%	1.5e-185
GTGAC	Polymorphism	2988427	2988431	5	1	none	PE -> VT	hypothetical protein CDS	454	CCCGA -> GTGAC	CCC,GAA -> GTG,ACA	189	Substitution	Substitution	42.3%	1.4e-219
GC	Polymorphism	343568	343569	2	1	none	S -> A	tail fiber domain-containing protein CDS	922	AG -> GC	AGT -> GCT	180	Substitution	Substitution	42.2%	3e-251
TC	Polymorphism	344149	344150	2	1	none		tail fiber domain-containing protein CDS	1503	GT -> TC	GTG,TTA -> GTT,CTA	187	Substitution	None	42.2%	1.6e-233
CAG	Polymorphism	698463	698465	2	2	none	E -> Q	ATP-binding cassette domain-containing protein CDS	574	GAA -> CAG	GAA -> CAG	147	Substitution	Substitution	42.2%	1.9e-174
G	Polymorphism	698467	698467	1	1	none	L -> W	ATP-binding cassette domain-containing protein CDS	578	T -> G	TTG -> TGG	147	SNP (transversion)	Substitution	42.2%	4.8e-193
T	Polymorphism	698489	698489	1	1	none		ATP-binding cassette domain-containing protein CDS	600	C -> T	AAC -> AAT	147	SNP (transition)	None	42.2%	1.9e-174
AA	Polymorphism	698496	698497	2	1	none	G -> N	ATP-binding cassette domain-containing protein CDS	607	GG -> AA	GGC -> AAC	147	Substitution	Substitution	42.2%	1.2e-180
A	Polymorphism	2247596	2247596	1	1	none				C -> A		154	SNP (transversion)		42.2%	6.9e-170
G	Polymorphism	344119	344119	1	1	none		tail fiber domain-containing protein CDS	1473	A -> G	CCA -> CCG	183	SNP (transition)	None	42.1%	1.1e-208
GC	Polymorphism	1872278	1872279	2	1	none	Y -> A	tail fiber domain-containing protein CDS	1579	TA -> GC	TAT -> GCT	171	Substitution	Substitution	42.1%	5e-235
C	Polymorphism	2247692	2247692	1	1	none				T -> C		152	SNP (transition)		42.1%	3.5e-199
AA	Polymorphism	2988548	2988549	2	1	none				CT -> AA		190	Substitution		42.1%	2.3e-219
T	Polymorphism	3234946	3234946	1	1	none		tail fiber domain-containing protein CDS	1326	C -> T	GCG -> GCA	178	SNP (transition)	None	42.1%	7.8e-211
AA	Polymorphism	3506578	3506579	2	1	none	A -> E	ABC-F family ATP-binding cassette domain-containing protein CDS	1553	CC -> AA	GCC -> GAA	164	Substitution	Substitution	42.1%	1.3e-193
G	Polymorphism	1872037	1872037	1	1	none		tail fiber domain-containing protein CDS	1821	C -> G	ACG -> ACC	169	SNP (transversion)	None	42.0%	1.6e-199
GGCG	Polymorphism	2988485	2988488	4	1	none	KS -> RR	hypothetical protein CDS	512	AATC -> GGCG	AAA,TCT -> AGG,CGT	188	Substitution	Substitution	42.0%	8.8e-231
GCCCGTGCG	Polymorphism	3234535	3234543	8	2	none	LPI -> RTG	tail fiber domain-containing protein CDS	1729	AATTGGCAA -> GCCCGTGCG	TTG,CCA,ATT -> CGC,ACG,GGC	172 -> 173	Substitution	Substitution	41.9% -> 42.2%	8.8e-227
TATGCGAT	Polymorphism	698454	698461	6	3	none	KSR -> YAI	ATP-binding cassette domain-containing protein CDS	565	AAGTCCCG -> TATGCGAT	AAG,TCC,CGC -> TAT,GCG,ATC	148	Substitution	Substitution	41.9%	1.4e-177
C	Polymorphism	1871815	1871815	1	1	none		tail fiber domain-containing protein CDS	2043	T -> C	CGA -> CGG	172	SNP (transition)	None	41.9%	8e-152
A	Polymorphism	3234949	3234949	1	1	none		tail fiber domain-containing protein CDS	1323	G -> A	AAC -> AAT	179	SNP (transition)	None	41.9%	4.3e-218
T	Polymorphism	3235000	3235000	1	1	none		tail fiber domain-containing protein CDS	1272	G -> T	TCC -> TCA	179	SNP (transversion)	None	41.9%	4.3e-218
CTT	Polymorphism	2988422	2988423	1	2	none		hypothetical protein CDS	449	TC -> CTT		189	Insertion	Frame Shift	41.8%	1.4e-229
T	Polymorphism	343544	343544	1	1	none	V -> L	tail fiber domain-containing protein CDS	898	G -> T	GTG -> TTG	180	SNP (transversion)	Substitution	41.7%	2.3e-225
T	Polymorphism	344185	344185	1	1	none		tail fiber domain-containing protein CDS	1539	C -> T	TGC -> TGT	187	SNP (transition)	None	41.7%	2.2e-234
AA	Polymorphism	3184315	3184316	2	1	none				CG -> AA		175	Substitution		41.7%	7.5e-180
A	Polymorphism	3184360	3184360	1	1	none				T -> A		175	SNP (transversion)		41.7%	1.6e-197
G	Polymorphism	3184365	3184365	1	1	none				T -> G		175	SNP (transversion)		41.7%	4e-212
GG	Polymorphism	3184377	3184378	2	1	none				TT -> GG		175	Substitution		41.7%	6.2e-215
AC	Polymorphism	3506605	3506606	2	1	none	F -> Y	ABC-F family ATP-binding cassette domain-containing protein CDS	1580	TT -> AC	TTT -> TAC	163	Substitution	Substitution	41.7%	3.8e-233
G	Polymorphism	697965	697965	1	1	none	P -> A	ATP-binding cassette domain-containing protein CDS	76	C -> G	CCG -> GCG	154	SNP (transversion)	Substitution	41.6%	2.6e-192
A	Polymorphism	698538	698538	1	1	none	E -> K	ATP-binding cassette domain-containing protein CDS	649	G -> A	GAA -> AAA	149	SNP (transition)	Substitution	41.6%	8.8e-168
A	Polymorphism	2988528	2988528	1	1	none				T -> A		190	SNP (transversion)		41.6%	9.1e-198
C	Polymorphism	2988541	2988541	1	1	none				G -> C		190	SNP (transversion)		41.6%	1.9e-221
GCAGGTC	Polymorphism	3184165	3184171	7	1	none	TKR -> RPA	L,D-transpeptidase family protein CDS	95	CGTTTGG -> GCAGGTC	ACC,AAA,CGT -> AGA,CCT,GCT	178	Substitution	Substitution	41.6%	5.8e-187
GAA	Polymorphism	698472	698474	3	1	none	L -> E	ATP-binding cassette domain-containing protein CDS	583	CTG -> GAA	CTG -> GAA	147	Substitution	Substitution	41.5%	1.9e-174
G	Polymorphism	2988481	2988482	2	1	none		hypothetical protein CDS	508	CC -> G		188	Deletion	Frame Shift	41.5%	5e-164
C	Polymorphism	2988492	2988492	1	1	none		hypothetical protein CDS	519	T -> C	GGT -> GGC	188	SNP (transition)	None	41.5%	9.3e-250
CA	Polymorphism	2988611	2988612	2	1	none	D -> C	alpha/beta hydrolase CDS	973	TC -> CA	GAC -> TGC	193	Substitution	Substitution	41.5%	1.2e-243
G	Polymorphism	3184423	3184423	1	1	none				T -> G		176	SNP (transversion)		41.5%	3.5e-219
CTCCGG	Polymorphism	1871998	1872003	5	2	none	ST -> PE	tail fiber domain-containing protein CDS	1855	GGTTGA -> CTCCGG	TCA,ACC -> CCG,GAG	169	Substitution	Substitution	41.4%	6.9e-142
G	Polymorphism	1872031	1872031	1	1	none		tail fiber domain-containing protein CDS	1827	A -> G	ACT -> ACC	169	SNP (transition)	None	41.4%	3.8e-231
C	Polymorphism	2247683	2247683	1	1	none				T -> C		152	SNP (transition)		41.4%	6.2e-183
T	Polymorphism	2247685	2247685	1	1	none				C -> T		152	SNP (transition)		41.4%	3.1e-189
	Polymorphism	2884961	2884961	1	1	none				(T)8 -> (T)7		394	Deletion (tandem repeat)		41.4%	3.6e-87
GAAAA	Polymorphism	3184122	3184126	5	1	none	QE -> LF	L,D-transpeptidase family protein CDS	140	CTCTT -> GAAAA	CAA,GAG -> CTT,TTC	181	Substitution	Substitution	41.4%	8.9e-196
TGAAGCAGGGAAGC	Polymorphism	3184146	3184159	12	3	none	DHKTP -> GFPAS	L,D-transpeptidase family protein CDS	107	CGGCGTTTTATGAT -> TGAAGCAGGGAAGC	GAT,CAT,AAA,ACG,CCG -> GGC,TTC,CCT,GCT,TCA	178 -> 179	Substitution	Substitution	41.3% -> 41.6%	1e-188
C	Polymorphism	344239	344239	1	1	none		tail fiber domain-containing protein CDS	1593	A -> C	GGA -> GGC	184	SNP (transversion)	None	41.3%	5.5e-228
C	Polymorphism	3234961	3234961	1	1	none		tail fiber domain-containing protein CDS	1311	G -> C	ACC -> ACG	179	SNP (transversion)	None	41.3%	1.2e-214
C	Polymorphism	3235006	3235006	1	1	none		tail fiber domain-containing protein CDS	1266	G -> C	ACC -> ACG	179	SNP (transversion)	None	41.3%	1.9e-229
C	Polymorphism	344197	344197	1	1	none		tail fiber domain-containing protein CDS	1551	G -> C	ACG -> ACC	187	SNP (transversion)	None	41.2%	4.7e-200
C	Polymorphism	344209	344209	1	1	none		tail fiber domain-containing protein CDS	1563	T -> C	TCT -> TCC	187	SNP (transition)	None	41.2%	4.7e-200
T	Polymorphism	344212	344212	1	1	none		tail fiber domain-containing protein CDS	1566	C -> T	GGC -> GGT	187	SNP (transition)	None	41.2%	7.7e-231
CC	Polymorphism	2247696	2247697	2	1	none				GT -> CC		153	Substitution		41.2%	1.7e-109
ACCC	Polymorphism	2247776	2247779	4	1	none				CGTT -> ACCC		153	Substitution		41.2%	1.3e-189
GAG	Polymorphism	2988346	2988348	2	2	none	K -> E	hypothetical protein CDS	373	AAA -> GAG	AAA -> GAG	187	Substitution	Substitution	41.2%	3e-196
GC	Polymorphism	2988362	2988363	2	1	none	N -> S	hypothetical protein CDS	389	AT -> GC	AAT -> AGC	187	Substitution	Substitution	41.2%	5.3e-211
A	Polymorphism	698016	698016	1	1	none	F -> I	ATP-binding cassette domain-containing protein CDS	127	T -> A	TTC -> ATC	151	SNP (transversion)	Substitution	41.1%	6.3e-155
T	Polymorphism	2247315	2247315	1	1	none				C -> T		158	SNP (transition)		41.1%	1.8e-162
T	Polymorphism	3183995	3183995	1	1	none	D -> N	L,D-transpeptidase family protein CDS	271	C -> T	GAC -> AAC	180	SNP (transition)	Substitution	41.1%	8.2e-222
CC	Polymorphism	3184380	3184381	2	1	none				AG -> CC		175	Substitution		41.1%	2.4e-207
TC	Polymorphism	3235018	3235019	2	1	none	A -> G	tail fiber domain-containing protein CDS	1253	AG -> TC	GCT -> GGA	180	Substitution	Substitution	41.1%	2.1e-214
T	Polymorphism	344278	344278	1	1	none		tail fiber domain-containing protein CDS	1632	G -> T	ACG -> ACT	183	SNP (transversion)	None	41.0%	1.1e-239
G	Polymorphism	1872359	1872359	1	1	none	I -> T	tail fiber domain-containing protein CDS	1499	A -> G	ATT -> ACT	173	SNP (transition)	Substitution	41.0%	4.5e-234
T	Polymorphism	2988503	2988503	1	1	none				A -> T		188	SNP (transversion)		41.0%	1.1e-153
TCAATTTGAGAAGAA	Polymorphism	3184176	3184190	14	2	none		L,D-transpeptidase family protein CDS	76	GTTGCCACCCATTTT -> TCAATTTGAGAAGAA		178	Substitution	Truncation	41.0%	1.4e-172
A	Polymorphism	3235057	3235057	1	1	none		tail fiber domain-containing protein CDS	1215	T -> A	GGA -> GGT	178	SNP (transversion)	None	41.0%	5.1e-226
CA	Polymorphism	698561	698562	2	1	none	EV -> DI	ATP-binding cassette domain-containing protein CDS	672	AG -> CA	GAA,GTC -> GAC,ATC	148 -> 149	Substitution	Substitution	40.9% -> 41.2%	1.9e-207
T	Polymorphism	2988633	2988633	1	1	none	G -> R	alpha/beta hydrolase CDS	952	C -> T	GGA -> AGA	193	SNP (transition)	Substitution	40.9%	1.9e-244
GCT	Polymorphism	3184128	3184130	3	1	none	L -> S	L,D-transpeptidase family protein CDS	136	CAG -> GCT	CTG -> AGC	181	Substitution	Substitution	40.9%	4.7e-189
G	Polymorphism	3506436	3506436	1	1	none	I -> V	ABC-F family ATP-binding cassette domain-containing protein CDS	1411	A -> G	ATT -> GTT	164	SNP (transition)	Substitution	40.9%	5.8e-194
TT	Polymorphism	344248	344249	2	1	none	LT -> LS	tail fiber domain-containing protein CDS	1602	GA -> TT	CTG,ACC -> CTT,TCC	184	Substitution	Substitution	40.8%	5.3e-190
C	Polymorphism	344269	344269	1	1	none		tail fiber domain-containing protein CDS	1623	T -> C	TCT -> TCC	184	SNP (transition)	None	40.8%	6.1e-217
G	Polymorphism	344272	344272	1	1	none		tail fiber domain-containing protein CDS	1626	A -> G	ACA -> ACG	184	SNP (transition)	None	40.8%	6.1e-217
A	Polymorphism	697997	697997	1	1	none	N -> K	ATP-binding cassette domain-containing protein CDS	108	C -> A	AAC -> AAA	152	SNP (transversion)	Substitution	40.8%	4.3e-167
CGTATT	Polymorphism	698259	698264	6	1	none	AE -> RI	ATP-binding cassette domain-containing protein CDS	370	GCGGAA -> CGTATT	GCG,GAA -> CGT,ATT	147	Substitution	Substitution	40.8%	6.1e-159
CGC	Polymorphism	1872022	1872024	3	1	none	I -> A	tail fiber domain-containing protein CDS	1834	AAT -> CGC	ATT -> GCG	169	Substitution	Substitution	40.8%	2.8e-217
CA	Polymorphism	1872027	1872028	2	1	none	LP -> FA	tail fiber domain-containing protein CDS	1830	GC -> CA	TTG,CCG -> TTT,GCG	169	Substitution	Substitution	40.8%	3.8e-217
G	Polymorphism	1872034	1872034	1	1	none		tail fiber domain-containing protein CDS	1824	T -> G	GGA -> GGC	169	SNP (transversion)	None	40.8%	3.3e-234
AA	Polymorphism	2247688	2247689	2	1	none				TT -> AA		152	Substitution		40.8%	2.5e-200
A	Polymorphism	343371	343371	1	1	none	T -> N	tail fiber domain-containing protein CDS	725	C -> A	ACT -> AAT	177	SNP (transversion)	Substitution	40.7%	8e-194
AC	Polymorphism	343461	343462	2	1	none	V -> D	tail fiber domain-containing protein CDS	815	TT -> AC	GTT -> GAC	177	Substitution	Substitution	40.7%	1.4e-218
T	Polymorphism	1871832	1871832	1	1	none	A -> T	tail fiber domain-containing protein CDS	2026	C -> T	GCT -> ACT	172	SNP (transition)	Substitution	40.7%	1.8e-188
A	Polymorphism	2247675	2247675	1	1	none				T -> A		150	SNP (transversion)		40.7%	7.7e-134
GGC	Polymorphism	2988437	2988436	0	1	none	L -> RL	hypothetical protein CDS	464	+GGC	CTT -> CGG,CTT	189	Insertion	Insertion	40.7%	4.4e-238
A	Polymorphism	3235060	3235060	1	1	none		tail fiber domain-containing protein CDS	1212	G -> A	ACC -> ACT	177	SNP (transition)	None	40.7%	8.3e-230
C	Polymorphism	3506598	3506598	1	1	none	G -> R	ABC-F family ATP-binding cassette domain-containing protein CDS	1573	G -> C	GGC -> CGC	162	SNP (transversion)	Substitution	40.7%	5.6e-191
GAT	Polymorphism	343610	343612	2	2	none	N -> D	tail fiber domain-containing protein CDS	964	AAC -> GAT	AAC -> GAT	180	Substitution	Substitution	40.6%	1.4e-221
CG	Polymorphism	344187	344188	2	1	none	G -> A	tail fiber domain-containing protein CDS	1541	GC -> CG	GGC -> GCG	187	Substitution	Substitution	40.6%	2.7e-227
G	Polymorphism	2247610	2247610	1	1	none				T -> G		155	SNP (transversion)		40.6%	6e-176
A	Polymorphism	2988184	2988184	1	1	none	Q -> K	hypothetical protein CDS	211	C -> A	CAG -> AAG	192	SNP (transversion)	Substitution	40.6%	7.4e-210
G	Polymorphism	2988572	2988572	1	1	none		alpha/beta hydrolase CDS	1013	T -> G		192	SNP (transversion)	Extension	40.6%	1.9e-225
TTCA	Polymorphism	3184136	3184139	4	1	none		L,D-transpeptidase family protein CDS	127	AAAT -> TTCA		180	Substitution	Truncation	40.6%	1.7e-181
A	Polymorphism	3184317	3184317	1	1	none				G -> A		175	SNP (transition)		40.6%	1.2e-162
A	Polymorphism	3184330	3184330	1	1	none				T -> A		175	SNP (transversion)		40.6%	3.1e-205
TGA	Polymorphism	698492	698494	3	1	none	FP -> FE	ATP-binding cassette domain-containing protein CDS	603	CCC -> TGA	TTC,CCG -> TTT,GAG	147 -> 148	Substitution	Substitution	40.5% -> 40.8%	4.3e-171
CAGAT	Polymorphism	3506592	3506596	5	1	none	GG -> QI	ABC-F family ATP-binding cassette domain-containing protein CDS	1567	GGTGG -> CAGAT	GGT,GGT -> CAG,ATT	162 -> 163	Substitution	Substitution	40.5% -> 40.7%	3.4e-167
T	Polymorphism	31	31	1	1	none		hypothetical protein CDS	687	C -> T	GGG -> GGA	185	SNP (transition)	None	40.5%	2.3e-134
C	Polymorphism	344293	344293	1	1	none		tail fiber domain-containing protein CDS	1647	T -> C	AAT -> AAC	185	SNP (transition)	None	40.5%	1e-231
C	Polymorphism	698584	698584	1	1	none	I -> T	ATP-binding cassette domain-containing protein CDS	695	T -> C	ATC -> ACC	153	SNP (transition)	Substitution	40.5%	1.1e-160
C	Polymorphism	2988551	2988551	1	1	none				T -> C		190	SNP (transition)		40.5%	1.1e-191
TGCC	Polymorphism	3235063	3235066	3	2	none	TS -> TA	tail fiber domain-containing protein CDS	1206	GGAA -> TGCC	ACT,TCC -> ACG,GCA	177 -> 178	Substitution	Substitution	40.4% -> 40.7%	1.4e-193
TA	Polymorphism	343489	343490	2	1	none	NF -> NI	tail fiber domain-containing protein CDS	843	CT -> TA	AAC,TTC -> AAT,ATC	178	Substitution	Substitution	40.4%	2.5e-248
T	Polymorphism	343507	343507	1	1	none		tail fiber domain-containing protein CDS	861	C -> T	GGC -> GGT	178	SNP (transition)	None	40.4%	3.5e-215
GTTCC	Polymorphism	1872179	1872182	3	2	none		tail fiber domain-containing protein CDS	1676	TAAG -> GTTCC		171	Insertion	Frame Shift	40.4%	2.2e-191
T	Polymorphism	2247667	2247667	1	1	none				C -> T		151	SNP (transition)		40.4%	2.2e-182
GGC	Polymorphism	2988493	2988495	2	2	none	S -> G	hypothetical protein CDS	520	AGT -> GGC	AGT -> GGC	188	Substitution	Substitution	40.4%	4.4e-222
GGT	Polymorphism	2988496	2988498	2	2	none	R -> G	hypothetical protein CDS	523	AGA -> GGT	AGA -> GGT	188	Substitution	Substitution	40.4%	1.7e-214
C	Polymorphism	3234511	3234511	1	1	none		tail fiber domain-containing protein CDS	1761	T -> C	ACA -> ACG	171	SNP (transition)	None	40.4%	1.4e-178
ATGAT	Polymorphism	3506523	3506527	5	1	none	AS -> MI	ABC-F family ATP-binding cassette domain-containing protein CDS	1498	GCTTC -> ATGAT	GCT,TCC -> ATG,ATC	166	Substitution	Substitution	40.4%	7.5e-225
ATC	Polymorphism	3506539	3506541	3	1	none	AG -> DR	ABC-F family ATP-binding cassette domain-containing protein CDS	1514	CCG -> ATC	GCC,GGT -> GAT,CGT	166	Substitution	Substitution	40.4%	2.3e-183
AAA	Polymorphism	3506634	3506636	3	1	none	G -> K	ABC-F family ATP-binding cassette domain-containing protein CDS	1609	GGT -> AAA	GGT -> AAA	161	Substitution	Substitution	40.4%	1.2e-151
AAA	Polymorphism	3506637	3506639	2	2	none	E -> K	ABC-F family ATP-binding cassette domain-containing protein CDS	1612	GAG -> AAA	GAG -> AAA	161	Substitution	Substitution	40.4%	6.1e-154
TCG	Polymorphism	3184131	3184133	3	1	none	F -> R	L,D-transpeptidase family protein CDS	133	GAA -> TCG	TTC -> CGA	180 -> 181	Substitution	Substitution	40.3% -> 40.6%	2.1e-165
G	Polymorphism	2247573	2247573	1	1	none				A -> G		154	SNP (transition)		40.3%	7.2e-142
CG	Polymorphism	3184119	3184120	2	1	none	R -> P	L,D-transpeptidase family protein CDS	146	AC -> CG	CGT -> CCG	181	Substitution	Substitution	40.3%	2.1e-152
TCGATAAG	Polymorphism	3506581	3506588	7	2	none	GFY -> VDK	ABC-F family ATP-binding cassette domain-containing protein CDS	1556	GATTCTAT -> TCGATAAG	GGA,TTC,TAT -> GTC,GAT,AAG	163 -> 164	Substitution	Substitution	40.2% -> 40.5%	3.3e-149
A	Polymorphism	344257	344257	1	1	none		tail fiber domain-containing protein CDS	1611	T -> A	GGT -> GGA	184	SNP (transversion)	None	40.2%	4.2e-243
T	Polymorphism	344296	344296	1	1	none		tail fiber domain-containing protein CDS	1650	A -> T	ACA -> ACT	184	SNP (transversion)	None	40.2%	1.1e-235
	Polymorphism	1022214	1022214	1	1	none		hypothetical protein CDS	359	(G)6 -> (G)5		386	Deletion (tandem repeat)	Frame Shift	40.2%	6.3e-67
C	Polymorphism	1871898	1871898	1	1	none	N -> D	tail fiber domain-containing protein CDS	1960	T -> C	AAC -> GAC	169	SNP (transition)	Substitution	40.2%	1.8e-189
T	Polymorphism	2988509	2988509	1	1	none				G -> T		189	SNP (transversion)		40.2%	1.2e-211
C	Polymorphism	3235036	3235036	1	1	none		tail fiber domain-containing protein CDS	1236	T -> C	ACA -> ACG	179	SNP (transition)	None	40.2%	5.8e-215
T	Polymorphism	3506414	3506414	1	1	none		ABC-F family ATP-binding cassette domain-containing protein CDS	1389	G -> T	CTG -> CTT	164	SNP (transversion)	None	40.2%	2.5e-177
AC	Polymorphism	344190	344191	2	1	none	T -> N	tail fiber domain-containing protein CDS	1544	CT -> AC	ACT -> AAC	187	Substitution	Substitution	40.1%	1.1e-219
A	Polymorphism	698595	698595	1	1	none	D -> N	ATP-binding cassette domain-containing protein CDS	706	G -> A	GAC -> AAC	152	SNP (transition)	Substitution	40.1%	7.3e-164
A	Polymorphism	2247641	2247641	1	1	none				C -> A		152	SNP (transversion)		40.1%	1.1e-151
T	Polymorphism	2247650	2247650	1	1	none				C -> T		152	SNP (transition)		40.1%	9.2e-158
GC	Polymorphism	3184264	3184265	2	1	none	M -> A	L,D-transpeptidase family protein CDS	1	AT -> GC	ATG -> GCG	177	Substitution	Start Codon Loss	40.1%	4.1e-215
TGC	Polymorphism	3184266	3184268	3	1	none				AAA -> TGC		177	Substitution		40.1%	1.3e-222
CG	Polymorphism	2988514	2988515	2	1	none				GC -> CG		190	Substitution		40.0%	1.8e-222
C	Polymorphism	3184333	3184333	1	1	none				A -> C		175	SNP (transversion)		40.0%	8.4e-195
CTTT	Polymorphism	344104	344107	3	2	none	YL -> YF	tail fiber domain-containing protein CDS	1458	TCTG -> CTTT	TAT,CTG -> TAC,TTT	183	Substitution	Substitution	39.9%	1.4e-177
G	Polymorphism	698104	698104	1	1	none	D -> G	ATP-binding cassette domain-containing protein CDS	215	A -> G	GAT -> GGT	148	SNP (transition)	Substitution	39.9%	2.1e-152
AC	Polymorphism	698589	698590	2	1	none	D -> T	ATP-binding cassette domain-containing protein CDS	700	GA -> AC	GAC -> ACC	153	Substitution	Substitution	39.9%	4.6e-173
C	Polymorphism	1871945	1871945	1	1	none	N -> S	tail fiber domain-containing protein CDS	1913	T -> C	AAT -> AGT	168	SNP (transition)	Substitution	39.9%	2.3e-186
CGT	Polymorphism	1871974	1871976	3	1	none	G -> T	tail fiber domain-containing protein CDS	1882	ACC -> CGT	GGT -> ACG	168	Substitution	Substitution	39.9%	3.3e-199
C	Polymorphism	2247707	2247707	1	1	none				T -> C		153	SNP (transition)		39.9%	9.8e-170
TTC	Polymorphism	2247757	2247759	3	1	none				CCG -> TTC		153	Substitution		39.9%	5e-188
A	Polymorphism	2247774	2247774	1	1	none				T -> A		153	SNP (transversion)		39.9%	9.8e-170
AG	Polymorphism	2988442	2988442	1	1	none		hypothetical protein CDS	469	G -> AG		188	Insertion	Frame Shift	39.9%	1.3e-163
GG	Polymorphism	2988499	2988500	2	1	none		hypothetical protein CDS	526	TA -> GG		188	Substitution	Extension	39.9%	2.8e-171
TG	Polymorphism	2988587	2988588	2	1	none	M -> Q	alpha/beta hydrolase CDS	997	AT -> TG	ATG -> CAG	193	Substitution	Substitution	39.9%	5e-239
A	Polymorphism	3183717	3183717	1	1	none	M -> I	L,D-transpeptidase family protein CDS	549	C -> A	ATG -> ATT	178	SNP (transversion)	Substitution	39.9%	4.4e-169
A	Polymorphism	3235039	3235039	1	1	none		tail fiber domain-containing protein CDS	1233	G -> A	AAC -> AAT	178	SNP (transition)	None	39.9%	1.2e-211
G	Polymorphism	1872263	1872263	1	1	none	Q -> P	tail fiber domain-containing protein CDS	1595	T -> G	CAA -> CCA	171	SNP (transversion)	Substitution	39.8%	7.8e-196
G	Polymorphism	2988563	2988563	1	1	none				T -> G		191	SNP (transversion)		39.8%	5.2e-234
GT	Polymorphism	2988565	2988566	2	1	none				AA -> GT		191	Substitution		39.8%	1.1e-225
ATCACAT	Polymorphism	3184110	3184116	5	3	none	LSQ -> LCD	L,D-transpeptidase family protein CDS	150	CTGGCTC -> ATCACAT	CTG,AGC,CAG -> CTA,TGT,GAT	181	Substitution	Substitution	39.8%	1.2e-179
TATCGCAC	Polymorphism	3506530	3506537	8	1	none	GGA -> VSH	ABC-F family ATP-binding cassette domain-containing protein CDS	1505	GTGGCGCT -> TATCGCAC	GGT,GGC,GCT -> GTA,TCG,CAC	166	Substitution	Substitution	39.8%	5.7e-140
TCT	Polymorphism	344282	344284	2	2	none	A -> S	tail fiber domain-containing protein CDS	1636	GCA -> TCT	GCA -> TCT	183 -> 184	Substitution	Substitution	39.7% -> 39.9%	6.2e-196
T	Polymorphism	344245	344245	1	1	none		tail fiber domain-containing protein CDS	1599	C -> T	GGC -> GGT	184	SNP (transition)	None	39.7%	4.4e-210
A	Polymorphism	698574	698574	1	1	none	Q -> K	ATP-binding cassette domain-containing protein CDS	685	C -> A	CAG -> AAG	151	SNP (transversion)	Substitution	39.7%	7.3e-155
AA	Polymorphism	2247664	2247665	2	1	none				TT -> AA		151	Substitution		39.7%	2.7e-170
G	Polymorphism	2988316	2988316	1	1	none	S -> A	hypothetical protein CDS	343	T -> G	TCA -> GCA	189	SNP (transversion)	Substitution	39.7%	2.5e-223
C	Polymorphism	3235027	3235027	1	1	none		tail fiber domain-containing protein CDS	1245	A -> C	ACT -> ACG	179	SNP (transversion)	None	39.7%	1.9e-211
CTG	Polymorphism	698543	698545	3	1	none	VT -> VC	ATP-binding cassette domain-containing protein CDS	654	GAC -> CTG	GTG,ACC -> GTC,TGC	149	Substitution	Substitution	39.6%	2.2e-186
TT	Polymorphism	1871979	1871980	2	1	none	GS -> GT	tail fiber domain-containing protein CDS	1878	AA -> TT	GGT,TCT -> GGA,ACT	169	Substitution	Substitution	39.6%	6.5e-186
C	Polymorphism	1872285	1872285	1	1	none	P -> A	tail fiber domain-containing protein CDS	1573	G -> C	CCG -> GCG	169	SNP (transversion)	Substitution	39.6%	1.5e-199
A	Polymorphism	2247303	2247303	1	1	none				G -> A		159	SNP (transition)		39.6%	2.3e-181
A	Polymorphism	2988153	2988153	1	1	none	N -> K	hypothetical protein CDS	180	T -> A	AAT -> AAA	192	SNP (transversion)	Substitution	39.6%	1.9e-165
C	Polymorphism	344290	344290	1	1	none		tail fiber domain-containing protein CDS	1644	A -> C	GCA -> GCC	185	SNP (transversion)	None	39.5%	1.4e-202
GTGAC	Polymorphism	698577	698581	4	2	none	IR -> VT	ATP-binding cassette domain-containing protein CDS	688	ATTCG -> GTGAC	ATT,CGC -> GTG,ACC	152	Substitution	Substitution	39.5%	3.3e-162
T	Polymorphism	698605	698605	1	1	none	Y -> F	ATP-binding cassette domain-containing protein CDS	716	A -> T	TAC -> TTC	152	SNP (transversion)	Substitution	39.5%	1.2e-160
G	Polymorphism	1871851	1871851	1	1	none	E -> D	tail fiber domain-containing protein CDS	2007	T -> G	GAA -> GAC	172	SNP (transversion)	Substitution	39.5%	2.1e-202
G	Polymorphism	1871858	1871858	1	1	none	D -> A	tail fiber domain-containing protein CDS	2000	T -> G	GAT -> GCT	172	SNP (transversion)	Substitution	39.5%	1.3e-195
T	Polymorphism	2988517	2988517	1	1	none				A -> T		190	SNP (transversion)		39.5%	1.3e-215
CCT	Polymorphism	2988552	2988554	3	1	none				TTA -> CCT		190	Substitution		39.5%	7.9e-217
A	Polymorphism	3506647	3506647	1	1	none	A -> D	ABC-F family ATP-binding cassette domain-containing protein CDS	1622	C -> A	GCC -> GAC	162	SNP (transversion)	Substitution	39.5%	6.4e-197
T	Polymorphism	2988505	2988505	1	1	none				A -> T		188	SNP (transversion)		39.4%	2.9e-168
TT	Polymorphism	2988593	2988594	2	1	none	S -> N	alpha/beta hydrolase CDS	991	GA -> TT	TCC -> AAC	193	Substitution	Substitution	39.4%	1.5e-235
TAGCGGG	Polymorphism	3184290	3184296	7	1	none				CTTAAAC -> TAGCGGG		175	Substitution		39.4%	1.1e-136
G	Polymorphism	3184391	3184391	1	1	none				T -> G		175	SNP (transversion)		39.4%	1.1e-177
C	Polymorphism	3184413	3184413	1	1	none				A -> C		175	SNP (transversion)		39.4%	4.5e-219
AT	Polymorphism	3506601	3506602	2	1	none	S -> I	ABC-F family ATP-binding cassette domain-containing protein CDS	1576	TC -> AT	TCC -> ATC	162 -> 163	Substitution	Substitution	39.3% -> 39.5%	4.8e-194
CG	Polymorphism	343503	343504	2	1	none	N -> T	tail fiber domain-containing protein CDS	857	AT -> CG	AAT -> ACG	178	Substitution	Substitution	39.3%	7.6e-196
AC	Polymorphism	2988558	2988559	2	1	none				TT -> AC		191	Substitution		39.3%	4.1e-223
C	Polymorphism	3235054	3235054	1	1	none		tail fiber domain-containing protein CDS	1218	A -> C	ACT -> ACG	178	SNP (transversion)	None	39.3%	3.8e-201
CGA	Polymorphism	3506612	3506614	3	1	none	GS -> GD	ABC-F family ATP-binding cassette domain-containing protein CDS	1587	TTC -> CGA	GGT,TCC -> GGC,GAC	163	Substitution	Substitution	39.3%	8.5e-181
ATT	Polymorphism	344219	344221	2	2	none	V -> I	tail fiber domain-containing protein CDS	1573	GTG -> ATT	GTG -> ATT	186	Substitution	Substitution	39.2%	3.4e-211
A	Polymorphism	2247630	2247630	1	1	none				T -> A		153	SNP (transversion)		39.2%	2e-154
CTTTGG	Polymorphism	698567	698572	6	1	none	DKN -> DFG	ATP-binding cassette domain-containing protein CDS	678	TAAGAA -> CTTTGG	GAT,AAG,AAC -> GAC,TTT,GGC	150 -> 151	Substitution	Substitution	39.1% -> 39.3%	7.4e-161
G	Polymorphism	1872287	1872287	1	1	none	V -> A	tail fiber domain-containing protein CDS	1571	A -> G	GTG -> GCG	169	SNP (transition)	Substitution	39.1%	3.1e-209
C	Polymorphism	2247656	2247656	1	1	none				T -> C		151	SNP (transition)		39.1%	2.5e-175
GT	Polymorphism	2988574	2988575	2	1	none	L -> H	alpha/beta hydrolase CDS	1010	AA -> GT	CTT -> CAC	192	Substitution	Substitution	39.1%	1.1e-222
T	Polymorphism	3235030	3235030	1	1	none		tail fiber domain-containing protein CDS	1242	C -> T	GTG -> GTA	179	SNP (transition)	None	39.1%	6.3e-208
AA	Polymorphism	2247607	2247608	2	1	none				TT -> AA		153 -> 154	Substitution		39.0% -> 39.2%	1.1e-182
GC	Polymorphism	343448	343449	2	1	none	Q -> A	tail fiber domain-containing protein CDS	802	CA -> GC	CAG -> GCG	177	Substitution	Substitution	39.0%	7e-212
C	Polymorphism	343777	343777	1	1	none		tail fiber domain-containing protein CDS	1131	T -> C	GGT -> GGC	182	SNP (transition)	None	39.0%	1.1e-203
C	Polymorphism	343784	343784	1	1	none		tail fiber domain-containing protein CDS	1138	T -> C	TTA -> CTA	182	SNP (transition)	None	39.0%	1.7e-189
A	Polymorphism	2247703	2247703	1	1	none				C -> A		154	SNP (transversion)		39.0%	3.3e-160
G	Polymorphism	3235105	3235105	1	1	none		tail fiber domain-containing protein CDS	1167	A -> G	AAT -> AAC	177	SNP (transition)	None	39.0%	4.7e-191
G	Polymorphism	3235111	3235111	1	1	none		tail fiber domain-containing protein CDS	1161	A -> G	GTT -> GTC	177	SNP (transition)	None	39.0%	2.9e-177
	Polymorphism	3658876	3658876	1	1	none				(A)8 -> (A)7		369	Deletion (tandem repeat)		39.0%	1.9e-99
TGCC	Polymorphism	344305	344308	3	2	none	TP -> TA	tail fiber domain-containing protein CDS	1659	ACCT -> TGCC	ACA,CCT -> ACT,GCC	184 -> 185	Substitution	Substitution	38.9% -> 39.1%	1.9e-206
AAAAAAA	Polymorphism	2988577	2988583	7	1	none	KKH -> NFF	alpha/beta hydrolase CDS	1002	GTGCTTT -> AAAAAAA	AAA,AAG,CAC -> AAT,TTT,TTT	192 -> 193	Substitution	Substitution	38.9% -> 39.1%	8.5e-198
A	Polymorphism	2247851	2247851	1	1	none				T -> A		149	SNP (transversion)		38.9%	3e-172
A	Polymorphism	2988524	2988524	1	1	none				G -> A		190	SNP (transition)		38.9%	1.3e-182
CGT	Polymorphism	2988598	2988600	3	1	none	F -> T	alpha/beta hydrolase CDS	985	GAA -> CGT	TTC -> ACG	193	Substitution	Substitution	38.9%	1.2e-209
G	Polymorphism	3184329	3184329	1	1	none				T -> G		175	SNP (transversion)		38.9%	5.7e-195
C	Polymorphism	3235022	3235022	1	1	none	A -> G	tail fiber domain-containing protein CDS	1250	G -> C	GCA -> GGA	180	SNP (transversion)	Substitution	38.9%	1e-186
G	Polymorphism	3235024	3235024	1	1	none		tail fiber domain-containing protein CDS	1248	C -> G	CCG -> CCC	180	SNP (transversion)	None	38.9%	1e-186
GG	Polymorphism	343499	343500	2	1	none	Y -> G	tail fiber domain-containing protein CDS	853	TA -> GG	TAC -> GGC	178	Substitution	Substitution	38.8%	4.8e-193
ATTCCTGCTT	Polymorphism	698477	698486	9	2	none	DAIK -> EFLL	ATP-binding cassette domain-containing protein CDS	588	TGCGATCAAG -> ATTCCTGCTT	GAT,GCG,ATC,AAG -> GAA,TTC,CTG,CTT	147	Substitution	Substitution	38.8%	1.5e-149
T	Polymorphism	698600	698600	1	1	none		ATP-binding cassette domain-containing protein CDS	711	C -> T	TAC -> TAT	152	SNP (transition)	None	38.8%	3.2e-169
GT	Polymorphism	3506500	3506501	2	1	none	M -> S	ABC-F family ATP-binding cassette domain-containing protein CDS	1475	TG -> GT	ATG -> AGT	165	Substitution	Substitution	38.8%	6.8e-158
TGT	Polymorphism	3184002	3184004	2	2	none	A -> T	L,D-transpeptidase family protein CDS	262	CGC -> TGT	GCG -> ACA	180 -> 181	Substitution	Substitution	38.7% -> 38.9%	8e-185
G	Polymorphism	46	46	1	1	none		hypothetical protein CDS	672	A -> G	AAT -> AAC	186	SNP (transition)	None	38.7%	1e-148
	Polymorphism	1871962	1871965	4	1	none		tail fiber domain-containing protein CDS	1893	-AAAG		168	Deletion	Frame Shift	38.7%	3e-173
C	Polymorphism	2247510	2247510	1	1	none				A -> C		155	SNP (transversion)		38.7%	5.3e-154
T	Polymorphism	2988654	2988654	1	1	none	L -> M	alpha/beta hydrolase CDS	931	A -> T	TTG -> ATG	194	SNP (transversion)	Substitution	38.7%	9.2e-200
TT	Polymorphism	3184098	3184099	2	1	none	P -> Q	L,D-transpeptidase family protein CDS	167	CG -> TT	CCG -> CAA	181	Substitution	Substitution	38.7%	2.3e-150
CAT	Polymorphism	3234454	3234456	2	2	none	L -> M	tail fiber domain-containing protein CDS	1816	AAG -> CAT	CTT -> ATG	173	Substitution	Substitution	38.7%	1.2e-194
G	Polymorphism	344242	344242	1	1	none		tail fiber domain-containing protein CDS	1596	C -> G	ACC -> ACG	184	SNP (transversion)	None	38.6%	4.5e-189
C	Polymorphism	344310	344310	1	1	none	G -> A	tail fiber domain-containing protein CDS	1664	G -> C	GGT -> GCT	184	SNP (transversion)	Substitution	38.6%	1.5e-224
G	Polymorphism	2247712	2247712	1	1	none				C -> G		153	SNP (transversion)		38.6%	3.2e-157
CCC	Polymorphism	3184418	3184420	3	1	none				AGG -> CCC		176	Substitution		38.6%	2.3e-184
A	Polymorphism	343758	343758	1	1	none	T -> N	tail fiber domain-containing protein CDS	1112	C -> A	ACC -> AAC	182	SNP (transversion)	Substitution	38.5%	2.7e-200
A	Polymorphism	2988149	2988149	1	1	none	A -> D	hypothetical protein CDS	176	C -> A	GCC -> GAC	192	SNP (transversion)	Substitution	38.5%	1.4e-189
AA	Polymorphism	1871828	1871829	2	1	none	G -> L	tail fiber domain-containing protein CDS	2029	CC -> AA	GGG -> TTG	172	Substitution	Substitution	38.4%	2e-165
G	Polymorphism	1871886	1871886	1	1	none	G -> R	tail fiber domain-containing protein CDS	1972	C -> G	GGG -> CGG	172	SNP (transversion)	Substitution	38.4%	2e-162
GC	Polymorphism	1871887	1871888	2	1	none	V -> G	tail fiber domain-containing protein CDS	1970	CA -> GC	GTG -> GGC	172	Substitution	Substitution	38.4%	4.1e-172
A	Polymorphism	2247294	2247294	1	1	none				G -> A		159	SNP (transition)		38.4%	2.4e-162
C	Polymorphism	2247296	2247296	1	1	none				T -> C		159	SNP (transition)		38.4%	2.9e-156
A	Polymorphism	2247654	2247654	1	1	none				G -> A		151	SNP (transition)		38.4%	4.9e-166
G	Polymorphism	2247658	2247658	1	1	none				C -> G		151	SNP (transversion)		38.4%	3.1e-160
G	Polymorphism	2988531	2988531	1	1	none				T -> G		190	SNP (transversion)		38.4%	3.3e-194
G	Polymorphism	2988547	2988547	1	1	none				T -> G		190	SNP (transversion)		38.4%	3.3e-194
TG	Polymorphism	3184261	3184262	2	1	none	R -> Q	L,D-transpeptidase family protein CDS	4	CT -> TG	AGA -> CAA	177	Substitution	Substitution	38.4%	8e-194
A	Polymorphism	3234500	3234500	1	1	none	A -> V	tail fiber domain-containing protein CDS	1772	G -> A	GCG -> GTG	172	SNP (transition)	Substitution	38.4%	8.5e-222
C	Polymorphism	3234514	3234514	1	1	none		tail fiber domain-containing protein CDS	1758	T -> C	GCA -> GCG	172	SNP (transition)	None	38.4%	3.3e-182
G	Polymorphism	3235096	3235096	1	1	none		tail fiber domain-containing protein CDS	1176	C -> G	ACG -> ACC	177	SNP (transversion)	None	38.4%	3.7e-174
C	Polymorphism	342952	342952	1	1	none		tail fiber domain-containing protein CDS	306	T -> C	AAT -> AAC	183	SNP (transition)	None	38.3%	4.5e-228
A	Polymorphism	342959	342959	1	1	none	S -> T	tail fiber domain-containing protein CDS	313	T -> A	TCT -> ACT	183	SNP (transversion)	Substitution	38.3%	4.5e-228
A	Polymorphism	342986	342986	1	1	none	Y -> N	tail fiber domain-containing protein CDS	340	T -> A	TAC -> AAC	183	SNP (transversion)	Substitution	38.3%	4.4e-200
CGTCA	Polymorphism	2988602	2988606	5	1	none		alpha/beta hydrolase CDS	979	GCATT -> CGTCA		193	Substitution	Truncation	38.3%	2.3e-219
CG	Polymorphism	343497	343498	2	1	none	K -> T	tail fiber domain-containing protein CDS	851	AA -> CG	AAA -> ACG	178	Substitution	Substitution	38.2%	2e-211
A	Polymorphism	3235042	3235042	1	1	none		tail fiber domain-containing protein CDS	1230	T -> A	GCA -> GCT	178	SNP (transversion)	None	38.2%	1.5e-187
G	Polymorphism	3235069	3235069	1	1	none		tail fiber domain-containing protein CDS	1203	A -> G	ATT -> ATC	178	SNP (transition)	None	38.2%	1.4e-153
T	Polymorphism	3506483	3506483	1	1	none		ABC-F family ATP-binding cassette domain-containing protein CDS	1458	C -> T	GGC -> GGT	165	SNP (transition)	None	38.2%	1.9e-218
A	Polymorphism	3183560	3183560	1	1	none	L -> F	L,D-transpeptidase family protein CDS	706	G -> A	CTC -> TTC	181	SNP (transition)	Substitution	38.1%	5.3e-204
GC	Polymorphism	3184425	3184426	2	1	none				TA -> GC		176	Substitution		38.1%	1.4e-180
T	Polymorphism	343417	343417	1	1	none		tail fiber domain-containing protein CDS	771	A -> T	GGA -> GGT	179	SNP (transversion)	None	38.0%	9.6e-174
TC	Polymorphism	3506502	3506503	2	1	none	G -> S	ABC-F family ATP-binding cassette domain-containing protein CDS	1477	GG -> TC	GGT -> TCT	166	Substitution	Substitution	38.0%	3.9e-163
TA	Polymorphism	3506616	3506617	2	1	none	G -> Y	ABC-F family ATP-binding cassette domain-containing protein CDS	1591	GG -> TA	GGC -> TAC	163	Substitution	Substitution	38.0%	3.2e-160
G	Polymorphism	3235081	3235081	1	1	none		tail fiber domain-containing protein CDS	1191	A -> G	TCT -> TCC	177	SNP (transition)	None	37.9%	2.8e-104
C	Polymorphism	3235090	3235090	1	1	none		tail fiber domain-containing protein CDS	1182	G -> C	ACC -> ACG	177	SNP (transversion)	None	37.9%	9.2e-178
G	Polymorphism	3235114	3235114	1	1	none		tail fiber domain-containing protein CDS	1158	A -> G	ACT -> ACC	177	SNP (transition)	None	37.9%	2.2e-164
GCC	Polymorphism	343565	343567	3	1	none	L -> A	tail fiber domain-containing protein CDS	919	TTG -> GCC	TTG -> GCC	180	Substitution	Substitution	37.8%	5.7e-195
AA	Polymorphism	1871842	1871843	2	1	none	R -> I	tail fiber domain-containing protein CDS	2015	TC -> AA	AGA -> ATT	172	Substitution	Substitution	37.8%	3.2e-175
A	Polymorphism	3506434	3506434	1	1	none	L -> Q	ABC-F family ATP-binding cassette domain-containing protein CDS	1409	T -> A	CTG -> CAG	164	SNP (transversion)	Substitution	37.8%	4.2e-183
CT	Polymorphism	343020	343021	2	1	none	K -> T	tail fiber domain-containing protein CDS	374	AA -> CT	AAA -> ACT	183	Substitution	Substitution	37.7%	7.1e-232
C	Polymorphism	344390	344390	1	1	none	T -> P	tail fiber domain-containing protein CDS	1744	A -> C	ACA -> CCA	183	SNP (transversion)	Substitution	37.7%	8.5e-190
G	Polymorphism	2247701	2247701	1	1	none				T -> G		154	SNP (transversion)		37.7%	9.8e-102
AAAAGGC	Polymorphism	3184297	3184303	7	1	none				TTGTCAA -> AAAAGGC		175	Substitution		37.7%	8.1e-174
C	Polymorphism	3184366	3184366	1	1	none				G -> C		175	SNP (transversion)		37.7%	3.5e-188
A	Polymorphism	3184385	3184385	1	1	none				T -> A		175	SNP (transversion)		37.7%	8.4e-162
A	Polymorphism	3184400	3184400	1	1	none				G -> A		175	SNP (transition)		37.7%	5.5e-175
AACAA	Polymorphism	3506641	3506645	4	2	none	RN -> QQ	ABC-F family ATP-binding cassette domain-containing protein CDS	1616	GCAAT -> AACAA	CGC,AAT -> CAA,CAA	162	Substitution	Substitution	37.7%	6.2e-166
C	Polymorphism	2247392	2247392	1	1	none				T -> C		157	SNP (transition)		37.6%	3.5e-168
AAG	Polymorphism	2988301	2988303	3	1	none	A -> K	hypothetical protein CDS	328	GCT -> AAG	GCT -> AAG	189	Substitution	Substitution	37.6%	4e-187
C	Polymorphism	3184010	3184010	1	1	none	L -> V	L,D-transpeptidase family protein CDS	256	G -> C	CTG -> GTG	181	SNP (transversion)	Substitution	37.6%	1e-193
C	Polymorphism	343159	343159	1	1	none		tail fiber domain-containing protein CDS	513	A -> C	GGA -> GGC	184	SNP (transversion)	None	37.5%	8.4e-176
C	Polymorphism	698603	698603	1	1	none	E -> D	ATP-binding cassette domain-containing protein CDS	714	A -> C	GAA -> GAC	152	SNP (transversion)	Substitution	37.5%	1.9e-162
A	Polymorphism	2247637	2247637	1	1	none				T -> A		152	SNP (transversion)		37.5%	4.8e-151
A	Polymorphism	3184466	3184466	1	1	none	N -> K	flagellar basal body-associated FliL family protein CDS	39	T -> A	AAT -> AAA	176	SNP (transversion)	Substitution	37.5%	1.3e-161
T	Polymorphism	3235078	3235078	1	1	none		tail fiber domain-containing protein CDS	1194	A -> T	GGT -> GGA	176	SNP (transversion)	None	37.5%	2.1e-148
T	Polymorphism	3507047	3507047	1	1	none		aspartate kinase CDS	990	C -> T	TTG -> TTA	168	SNP (transition)	None	37.5%	7.1e-167
G	Polymorphism	222	222	1	1	none	G -> R	hypothetical protein CDS	496	C -> G	GGT -> CGT	190	SNP (transversion)	Substitution	37.4%	1.2e-173
T	Polymorphism	343560	343560	1	1	none	A -> V	tail fiber domain-containing protein CDS	914	C -> T	GCG -> GTG	179	SNP (transition)	Substitution	37.4%	3.1e-224
AC	Polymorphism	343773	343774	2	1	none	A -> D	tail fiber domain-containing protein CDS	1127	CG -> AC	GCG -> GAC	182	Substitution	Substitution	37.4%	2.7e-214
AGT	Polymorphism	1872364	1872366	3	1	none	G -> T	tail fiber domain-containing protein CDS	1492	TCC -> AGT	GGA -> ACT	174	Substitution	Substitution	37.4%	2.2e-188
TCG	Polymorphism	2988519	2988521	3	1	none				AAC -> TCG		190	Substitution		37.4%	1.2e-188
A	Polymorphism	3184532	3184532	1	1	none		flagellar basal body-associated FliL family protein CDS	105	T -> A		174	SNP (transversion)	Truncation	37.4%	5.3e-198
C	Polymorphism	698637	698637	1	1	none	A -> P	ATP-binding cassette domain-containing protein CDS	748	G -> C	GCT -> CCT	150	SNP (transversion)	Substitution	37.3%	2.9e-176
C	Polymorphism	2247858	2247858	1	1	none				G -> C		150	SNP (transversion)		37.3%	2.8e-148
G	Polymorphism	3235108	3235108	1	1	none		tail fiber domain-containing protein CDS	1164	C -> G	ACG -> ACC	177	SNP (transversion)	None	37.3%	5.5e-168
GCGTCTCCG	Polymorphism	1872196	1872204	7	3	none	AGG -> RRR	tail fiber domain-containing protein CDS	1654	TCCGCCTGC -> GCGTCTCCG	GCA,GGC,GGA -> CGG,AGA,CGC	171 -> 172	Substitution	Substitution	37.2% -> 37.4%	6.4e-132
TG	Polymorphism	342975	342976	2	1	none	G -> V	tail fiber domain-containing protein CDS	329	GC -> TG	GGC -> GTG	183	Substitution	Substitution	37.2%	4.4e-207
CT	Polymorphism	342978	342979	2	1	none	G -> A	tail fiber domain-containing protein CDS	332	GC -> CT	GGC -> GCT	183	Substitution	Substitution	37.2%	9e-225
GGG	Polymorphism	342982	342984	3	1	none	AT -> AG	tail fiber domain-containing protein CDS	336	CAC -> GGG	GCC,ACT -> GCG,GGT	183	Substitution	Substitution	37.2%	1e-195
GA	Polymorphism	342989	342990	2	1	none	S -> D	tail fiber domain-containing protein CDS	343	AG -> GA	AGT -> GAT	183	Substitution	Substitution	37.2%	9.8e-214
GTTCCA	Polymorphism	343013	343018	5	2	none	LL -> VP	tail fiber domain-containing protein CDS	367	TTGTTG -> GTTCCA	TTG,TTG -> GTT,CCA	183	Substitution	Substitution	37.2%	1.1e-204
G	Polymorphism	343023	343023	1	1	none	V -> G	tail fiber domain-containing protein CDS	377	T -> G	GTA -> GGA	183	SNP (transversion)	Substitution	37.2%	6.5e-207
A	Polymorphism	343789	343789	1	1	none		tail fiber domain-containing protein CDS	1143	G -> A	AAG -> AAA	183	SNP (transition)	None	37.2%	2.4e-159
T	Polymorphism	698140	698140	1	1	none	T -> I	ATP-binding cassette domain-containing protein CDS	251	C -> T	ACC -> ATC	148	SNP (transition)	Substitution	37.2%	5.4e-162
TCATATTGC	Polymorphism	698549	698557	8	2	none	TRVF -> THIA	ATP-binding cassette domain-containing protein CDS	660	AAGAGTATT -> TCATATTGC	ACA,AGA,GTA,TTT -> ACT,CAT,ATT,GCT	148	Substitution	Substitution	37.2%	1.5e-164
G	Polymorphism	1871847	1871847	1	1	none	K -> Q	tail fiber domain-containing protein CDS	2011	T -> G	AAA -> CAA	172	SNP (transversion)	Substitution	37.2%	1.2e-175
GAATATCCGC	Polymorphism	1871862	1871871	9	2	none	TPAA -> ADIP	tail fiber domain-containing protein CDS	1987	CTGCGGGAGT -> GAATATCCGC	ACT,CCC,GCA,GCG -> GCG,GAT,ATT,CCG	172	Substitution	Substitution	37.2%	7.8e-179
C	Polymorphism	3234156	3234156	1	1	none	K -> E	tail fiber domain-containing protein CDS	2116	T -> C	AAA -> GAA	172	SNP (transition)	Substitution	37.2%	2e-188
C	Polymorphism	3234502	3234502	1	1	none	I -> M	tail fiber domain-containing protein CDS	1770	A -> C	ATT -> ATG	172	SNP (transversion)	Substitution	37.2%	3.1e-201
T	Polymorphism	3830402	3830402	1	1	none	S -> N	hypothetical protein CDS	743	C -> T	AGC -> AAC	183	SNP (transition)	Substitution	37.2%	5.6e-139
TT	Polymorphism	1871923	1871924	2	1	none	P -> Q	tail fiber domain-containing protein CDS	1934	GG -> TT	CCC -> CAA	167	Substitution	Substitution	37.1%	1.4e-172
A	Polymorphism	1872385	1872385	1	1	none		tail fiber domain-containing protein CDS	1473	T -> A	ACA -> ACT	170	SNP (transversion)	None	37.1%	3.6e-160
AACACA	Polymorphism	3184248	3184253	6	1	none	LT -> CV	L,D-transpeptidase family protein CDS	13	CGTGAG -> AACACA	CTC,ACG -> TGT,GTT	175	Substitution	Substitution	37.1%	6.1e-184
G	Polymorphism	3184254	3184254	1	1	none	L -> F	L,D-transpeptidase family protein CDS	12	C -> G	TTG -> TTC	175	SNP (transversion)	Substitution	37.1%	2.6e-178
C	Polymorphism	3184379	3184379	1	1	none				A -> C		175	SNP (transversion)		37.1%	2.6e-178
G	Polymorphism	3184382	3184382	1	1	none				A -> G		175	SNP (transition)		37.1%	8.4e-185
TGGTTC	Polymorphism	344317	344322	6	1	none	YTR -> YGS	tail fiber domain-containing protein CDS	1671	CACGCG -> TGGTTC	TAC,ACG,CGC -> TAT,GGT,TCC	183 -> 184	Substitution	Substitution	37.0% -> 37.2%	5.2e-168
TT	Polymorphism	122	123	2	1	none	G -> K	hypothetical protein CDS	595	CC -> TT	GGA -> AAA	189	Substitution	Substitution	37.0%	6.2e-194
G	Polymorphism	2247555	2247555	1	1	none				A -> G		154	SNP (transition)		37.0%	1.7e-116
C	Polymorphism	2247626	2247626	1	1	none				T -> C		154	SNP (transition)		37.0%	4.9e-162
C	Polymorphism	2247714	2247714	1	1	none				G -> C		154	SNP (transversion)		37.0%	1.2e-150
A	Polymorphism	2247789	2247789	1	1	none				G -> A		154	SNP (transition)		37.0%	9.8e-168
GG	Polymorphism	3506485	3506486	2	1	none	A -> G	ABC-F family ATP-binding cassette domain-containing protein CDS	1460	CA -> GG	GCA -> GGG	165	Substitution	Substitution	37.0%	1.1e-156
GGTTCC	Polymorphism	343577	343582	5	2	none	MT -> GS	tail fiber domain-containing protein CDS	931	ATGACA -> GGTTCC	ATG,ACA -> GGT,TCC	179	Substitution	Substitution	36.9%	3.4e-168
TT	Polymorphism	698052	698053	2	1	none	T -> F	ATP-binding cassette domain-containing protein CDS	163	AC -> TT	ACC -> TTC	149	Substitution	Substitution	36.9%	6.6e-157
T	Polymorphism	2247334	2247334	1	1	none				C -> T		157	SNP (transition)		36.9%	8.3e-165
A	Polymorphism	2247357	2247357	1	1	none				G -> A		157	SNP (transition)		36.9%	3.2e-153
AGT	Polymorphism	3184257	3184259	3	1	none	L -> T	L,D-transpeptidase family protein CDS	7	TAG -> AGT	CTA -> ACT	176	Substitution	Substitution	36.9%	4e-183
G	Polymorphism	3184695	3184695	1	1	none	R -> G	flagellar basal body-associated FliL family protein CDS	268	C -> G	CGT -> GGT	171	SNP (transversion)	Substitution	36.8%	2.9e-166
GCG	Polymorphism	343442	343444	3	1	none	K -> A	tail fiber domain-containing protein CDS	796	AAA -> GCG	AAA -> GCG	177 -> 178	Substitution	Substitution	36.7% -> 37.1%	8.6e-201
T	Polymorphism	343539	343539	1	1	none	S -> I	tail fiber domain-containing protein CDS	893	G -> T	AGT -> ATT	180	SNP (transversion)	Substitution	36.7%	3.5e-187
C	Polymorphism	698634	698634	1	1	none	M -> L	ATP-binding cassette domain-containing protein CDS	745	A -> C	ATG -> CTG	150	SNP (transversion)	Substitution	36.7%	1.4e-183
	Polymorphism	1188975	1188975	1	1	none		glpX CDS	685	(G)8 -> (G)7		376	Deletion (tandem repeat)	Frame Shift	36.7%	4e-91
G	Polymorphism	1871558	1871558	1	1	none	Q -> P	tail fiber domain-containing protein CDS	2300	T -> G	CAA -> CCA	177	SNP (transversion)	Substitution	36.7%	6.6e-178
TAT	Polymorphism	3183981	3183983	2	2	none	L -> I	L,D-transpeptidase family protein CDS	283	CAA -> TAT	TTG -> ATA	180	Substitution	Substitution	36.7%	4.9e-176
G	Polymorphism	3507150	3507150	1	1	none	S -> T	aspartate kinase CDS	887	C -> G	AGC -> ACC	166	SNP (transversion)	Substitution	36.7%	2.6e-185
CTGGCA	Polymorphism	342966	342971	5	2	none	DCS -> AGT	tail fiber domain-containing protein CDS	320	ACTGTT -> CTGGCA	GAC,TGT,TCC -> GCT,GGC,ACC	183	Substitution	Substitution	36.6%	1.8e-206
TAA	Polymorphism	343719	343721	3	1	none	AS -> VT	tail fiber domain-containing protein CDS	1073	CTT -> TAA	GCT,TCG -> GTA,ACG	183	Substitution	Substitution	36.6%	6e-190
CG	Polymorphism	1871850	1871849	0	1	none		tail fiber domain-containing protein CDS	2009	+CG		172	Insertion	Frame Shift	36.6%	1.2e-178
G	Polymorphism	1872211	1872211	1	1	none		tail fiber domain-containing protein CDS	1647	A -> G	GGT -> GGC	172	SNP (transition)	None	36.6%	4.5e-166
TG	Polymorphism	2247705	2247706	2	1	none				GT -> TG		153	Substitution		36.6%	8e-160
CGG	Polymorphism	3184306	3184308	3	1	none				GCC -> CGG		175	Substitution		36.6%	8.5e-171
AG	Polymorphism	3184313	3184314	2	1	none				CT -> AG		175	Substitution		36.6%	8.2e-172
C	Polymorphism	3233866	3233866	1	1	none		tail fiber domain-containing protein CDS	2406	T -> C	ACA -> ACG	164	SNP (transition)	None	36.6%	3.7e-170
G	Polymorphism	343709	343709	1	1	none	T -> A	tail fiber domain-containing protein CDS	1063	A -> G	ACG -> GCG	181	SNP (transition)	Substitution	36.5%	1.4e-193
GT	Polymorphism	698100	698101	2	1	none	Q -> V	ATP-binding cassette domain-containing protein CDS	211	CA -> GT	CAG -> GTG	148	Substitution	Substitution	36.5%	1.6e-164
T	Polymorphism	2988163	2988163	1	1	none	A -> S	hypothetical protein CDS	190	G -> T	GCC -> TCC	192	SNP (transversion)	Substitution	36.5%	2.9e-191
TCCACCAGA	Polymorphism	3184101	3184109	8	2	none	PKI -> SGG	L,D-transpeptidase family protein CDS	157	AATTTTTGG -> TCCACCAGA	CCA,AAA,ATT -> TCT,GGT,GGA	181	Substitution	Substitution	36.5%	1.3e-184
A	Polymorphism	91	91	1	1	none		hypothetical protein CDS	627	G -> A	AAC -> AAT	187	SNP (transition)	None	36.4%	3.8e-159
AAAA	Polymorphism	2247592	2247595	4	1	none				TTTC -> AAAA		154	Substitution		36.4%	2.5e-157
	Polymorphism	3184227	3184228	2	1	none		L,D-transpeptidase family protein CDS	38	-CA		176	Deletion	Truncation	36.4%	1.2e-145
TGTTC	Polymorphism	3184230	3184234	4	2	none		L,D-transpeptidase family protein CDS	32	CGCAA -> TGTTC		176	Substitution	Truncation	36.4%	7.8e-182
A	Polymorphism	3235117	3235117	1	1	none		tail fiber domain-containing protein CDS	1155	C -> A	GGG -> GGT	176	SNP (transversion)	None	36.4%	1.9e-168
A	Polymorphism	3235120	3235120	1	1	none		tail fiber domain-containing protein CDS	1152	T -> A	GGA -> GGT	176	SNP (transversion)	None	36.4%	1.2e-155
G	Polymorphism	3235123	3235123	1	1	none		tail fiber domain-containing protein CDS	1149	A -> G	TCT -> TCC	176	SNP (transition)	None	36.4%	4.7e-162
A	Polymorphism	3506786	3506786	1	1	none		ABC-F family ATP-binding cassette domain-containing protein CDS	1761	G -> A	CCG -> CCA	165	SNP (transition)	None	36.4%	5.8e-158
G	Polymorphism	3506817	3506817	1	1	none	R -> G	ABC-F family ATP-binding cassette domain-containing protein CDS	1792	C -> G	CGC -> GGC	165	SNP (transversion)	Substitution	36.4%	5.9e-176
G	Polymorphism	343407	343407	1	1	none	D -> G	tail fiber domain-containing protein CDS	761	A -> G	GAC -> GGC	179	SNP (transition)	Substitution	36.3%	1.7e-203
CCGAGT	Polymorphism	1871948	1871953	6	1	none	GGT -> GLG	tail fiber domain-containing protein CDS	1905	GTTCCA -> CCGAGT	GGT,GGA,ACG -> GGA,CTC,GGG	168	Substitution	Substitution	36.3%	1.7e-144
C	Polymorphism	1872606	1872606	1	1	none	P -> A	tail fiber domain-containing protein CDS	1252	G -> C	CCC -> GCC	171	SNP (transversion)	Substitution	36.3%	1.6e-144
TC	Polymorphism	2988626	2988627	2	1	none	M -> E	alpha/beta hydrolase CDS	958	AT -> TC	ATG -> GAG	193	Substitution	Substitution	36.3%	8.5e-216
T	Polymorphism	3830292	3830292	1	1	none				C -> T		182	SNP (transition)		36.3%	4.7e-134
TGA	Polymorphism	2247848	2247847	0	1	none				+TGA		149	Insertion		36.2%	2.5e-158
G	Polymorphism	3184336	3184336	1	1	none				T -> G		174	SNP (transversion)		36.2%	2.2e-159
G	Polymorphism	3235075	3235075	1	1	none		tail fiber domain-containing protein CDS	1197	A -> G	GGT -> GGC	177	SNP (transition)	None	36.2%	2.7e-136
TGG	Polymorphism	343715	343717	2	2	none	G -> W	tail fiber domain-containing protein CDS	1069	GGA -> TGG	GGA -> TGG	182 -> 183	Substitution	Substitution	36.1% -> 36.3%	3.6e-207
GCG	Polymorphism	342962	342964	3	1	none	H -> A	tail fiber domain-containing protein CDS	316	CAC -> GCG	CAC -> GCG	183	Substitution	Substitution	36.1%	1.1e-217
G	Polymorphism	343088	343088	1	1	none	Y -> D	tail fiber domain-containing protein CDS	442	T -> G	TAT -> GAT	183	SNP (transversion)	Substitution	36.1%	2.1e-173
C	Polymorphism	343239	343239	1	1	none	G -> A	tail fiber domain-containing protein CDS	593	G -> C	GGC -> GCC	183	SNP (transversion)	Substitution	36.1%	1.4e-186
CTG	Polymorphism	343727	343729	2	2	none	V -> L	tail fiber domain-containing protein CDS	1081	GTA -> CTG	GTA -> CTG	183	Substitution	Substitution	36.1%	1.1e-191
GCC	Polymorphism	344395	344397	3	1	none	SD -> SP	tail fiber domain-containing protein CDS	1749	TGA -> GCC	TCT,GAT -> TCG,CCT	183	Substitution	Substitution	36.1%	8.7e-200
TGCCACTGAAG	Polymorphism	1871983	1871991	5	4	none		tail fiber domain-containing protein CDS	1867	AGTAATAGA -> TGCCACTGAAG		169	Insertion	Frame Shift	36.1%	2e-164
C	Polymorphism	3830387	3830387	1	1	none	V -> G	hypothetical protein CDS	758	A -> C	GTG -> GGG	183	SNP (transversion)	Substitution	36.1%	1.1e-120
T	Polymorphism	3830390	3830390	1	1	none	I -> N	hypothetical protein CDS	755	A -> T	ATC -> AAC	183	SNP (transversion)	Substitution	36.1%	7.4e-134
GGAGA	Polymorphism	698608	698612	5	1	none	YQ -> WR	ATP-binding cassette domain-containing protein CDS	719	ATCAG -> GGAGA	TAT,CAG -> TGG,AGA	150 -> 151	Substitution	Substitution	36.0% -> 36.4%	1.2e-162
ACG	Polymorphism	343484	343486	3	1	none	G -> T	tail fiber domain-containing protein CDS	838	GGA -> ACG	GGA -> ACG	178	Substitution	Substitution	36.0%	7.2e-187
AGGCC	Polymorphism	698614	698618	5	1	none	LK -> QA	ATP-binding cassette domain-containing protein CDS	725	TTAAA -> AGGCC	CTT,AAA -> CAG,GCC	150	Substitution	Substitution	36.0%	1.8e-159
A	Polymorphism	1871803	1871803	1	1	none		tail fiber domain-containing protein CDS	2055	G -> A	GGC -> GGT	172	SNP (transition)	None	36.0%	1e-156
CC	Polymorphism	3184236	3184237	2	1	none	L -> W	L,D-transpeptidase family protein CDS	29	TA -> CC	TTA -> TGG	175	Substitution	Substitution	36.0%	4.9e-175
TTGCGCTCA	Polymorphism	3184239	3184247	8	2	none		L,D-transpeptidase family protein CDS	19	AGCACAGCC -> TTGCGCTCA		175	Substitution	Truncation	36.0%	6.3e-159
CGCA	Polymorphism	3184402	3184405	4	1	none				TAGT -> CGCA		175	Substitution		36.0%	1.7e-165
A	Polymorphism	3184599	3184599	1	1	none	L -> M	flagellar basal body-associated FliL family protein CDS	172	C -> A	CTG -> ATG	172	SNP (transversion)	Substitution	36.0%	6.5e-163
G	Polymorphism	344361	344361	1	1	none	A -> G	tail fiber domain-containing protein CDS	1715	C -> G	GCG -> GGG	184	SNP (transversion)	Substitution	35.9%	3.3e-173
GCAG	Polymorphism	1871938	1871941	4	1	none	QN -> HC	tail fiber domain-containing protein CDS	1917	ATTC -> GCAG	CAG,AAT -> CAC,TGC	167	Substitution	Substitution	35.9%	3.2e-144
AA	Polymorphism	2247583	2247584	2	1	none				TT -> AA		153	Substitution		35.9%	7.2e-167
TA	Polymorphism	2247708	2247709	2	1	none				AT -> TA		153	Substitution		35.9%	2.8e-153
C	Polymorphism	3234237	3234237	1	1	none	Q -> E	tail fiber domain-containing protein CDS	2035	G -> C	CAA -> GAA	170	SNP (transversion)	Substitution	35.9%	1.2e-190
GAATACTA	Polymorphism	3506619	3506626	7	2	none	YGG -> EYY	ABC-F family ATP-binding cassette domain-containing protein CDS	1594	TATGGTGG -> GAATACTA	TAT,GGT,GGT -> GAA,TAC,TAT	161 -> 162	Substitution	Substitution	35.8% -> 36.0%	6.2e-150
GCG	Polymorphism	343556	343558	2	2	none	S -> A	tail fiber domain-containing protein CDS	910	TCT -> GCG	TCT -> GCG	179	Substitution	Substitution	35.8%	4.3e-190
A	Polymorphism	2247671	2247671	1	1	none				T -> A		151	SNP (transversion)		35.8%	3.5e-120
A	Polymorphism	2988202	2988202	1	1	none	C -> S	hypothetical protein CDS	229	T -> A	TGT -> AGT	193	SNP (transversion)	Substitution	35.8%	8.1e-188
C	Polymorphism	2988291	2988291	1	1	none		hypothetical protein CDS	318	T -> C	CGT -> CGC	190	SNP (transition)	None	35.8%	9.2e-165
A	Polymorphism	3184474	3184474	1	1	none	M -> K	flagellar basal body-associated FliL family protein CDS	47	T -> A	ATG -> AAG	176	SNP (transversion)	Substitution	35.8%	5.3e-159
G	Polymorphism	3235136	3235136	1	1	none	N -> T	tail fiber domain-containing protein CDS	1136	T -> G	AAT -> ACT	176	SNP (transversion)	Substitution	35.8%	1e-152
A	Polymorphism	3235138	3235138	1	1	none		tail fiber domain-containing protein CDS	1134	G -> A	GAC -> GAT	176	SNP (transition)	None	35.8%	1e-152
CTG	Polymorphism	342947	342949	3	1	none	N -> L	tail fiber domain-containing protein CDS	301	AAC -> CTG	AAC -> CTG	182	Substitution	Substitution	35.7%	2.2e-193
TT	Polymorphism	343739	343740	2	1	none	K -> L	tail fiber domain-containing protein CDS	1093	AA -> TT	AAA -> TTA	182	Substitution	Substitution	35.7%	5.3e-141
G	Polymorphism	109	109	1	1	none		hypothetical protein CDS	609	A -> G	AAT -> AAC	188	SNP (transition)	None	35.6%	4.4e-156
GCGGT	Polymorphism	343473	343477	5	1	none	AP -> GG	tail fiber domain-containing protein CDS	827	CTCCC -> GCGGT	GCT,CCC -> GGC,GGT	177	Substitution	Substitution	35.6%	7.5e-198
	Polymorphism	2282482	2282482	1	1	none		hypothetical protein CDS	62	(A)9 -> (A)8		202	Deletion (tandem repeat)	Frame Shift	35.6%	2.5e-81
CA	Polymorphism	2988507	2988506	0	1	none				+CA		188	Insertion		35.6%	3.8e-165
TGAC	Polymorphism	342942	342945	4	1	none	SF -> LT	tail fiber domain-containing protein CDS	296	CCTT -> TGAC	TCC,TTC -> TTG,ACC	182 -> 183	Substitution	Substitution	35.5% -> 35.7%	1.1e-196
C	Polymorphism	342939	342939	1	1	none	D -> A	tail fiber domain-containing protein CDS	293	A -> C	GAT -> GCT	183	SNP (transversion)	Substitution	35.5%	3.1e-196
TGG	Polymorphism	342954	342956	3	1	none	AR -> VG	tail fiber domain-containing protein CDS	308	CCC -> TGG	GCC,CGC -> GTG,GGC	183	Substitution	Substitution	35.5%	6.5e-207
GCG	Polymorphism	343724	343726	2	2	none	S -> A	tail fiber domain-containing protein CDS	1078	TCT -> GCG	TCT -> GCG	183	Substitution	Substitution	35.5%	1e-207
G	Polymorphism	2247647	2247647	1	1	none				T -> G		152	SNP (transversion)		35.5%	1.5e-168
G	Polymorphism	343431	343431	1	1	none	P -> R	tail fiber domain-containing protein CDS	785	C -> G	CCG -> CGG	178	SNP (transversion)	Substitution	35.4%	1.3e-158
GT	Polymorphism	343481	343482	2	1	none	S -> V	tail fiber domain-containing protein CDS	835	AG -> GT	AGT -> GTT	178	Substitution	Substitution	35.4%	2.3e-173
GC	Polymorphism	343493	343494	2	1	none	L -> A	tail fiber domain-containing protein CDS	847	CT -> GC	CTG -> GCG	178	Substitution	Substitution	35.4%	1.5e-198
ATC	Polymorphism	698142	698144	2	2	none	V -> I	ATP-binding cassette domain-containing protein CDS	253	GTT -> ATC	GTT -> ATC	147	Substitution	Substitution	35.4%	1.4e-147
T	Polymorphism	2247324	2247324	1	1	none				C -> T		158	SNP (transition)		35.4%	1.6e-135
A	Polymorphism	2247462	2247462	1	1	none				G -> A		158	SNP (transition)		35.4%	1e-146
AAGC	Polymorphism	3184322	3184325	4	1	none				CCAG -> AAGC		175	Substitution		35.4%	8.2e-181
G	Polymorphism	3184332	3184332	1	1	none				A -> G		175	SNP (transition)		35.4%	4e-187
G	Polymorphism	3184359	3184359	1	1	none				A -> G		175	SNP (transition)		35.4%	3.8e-156
CAG	Polymorphism	3184374	3184376	3	1	none				ATA -> CAG		175	Substitution		35.4%	8.8e-172
CAGACT	Polymorphism	3184393	3184398	6	1	none				TTTCAC -> CAGACT		175	Substitution		35.4%	6.7e-153
T	Polymorphism	3184408	3184408	1	1	none				C -> T		175	SNP (transition)		35.4%	6.2e-181
CAGCT	Polymorphism	3506628	3506632	5	1	none	GS -> QL	ABC-F family ATP-binding cassette domain-containing protein CDS	1603	GGCAG -> CAGCT	GGC,AGT -> CAG,CTT	161	Substitution	Substitution	35.4%	2.6e-136
T	Polymorphism	3506660	3506660	1	1	none		ABC-F family ATP-binding cassette domain-containing protein CDS	1635	G -> T	GCG -> GCT	164	SNP (transversion)	None	35.4%	4.6e-146
A	Polymorphism	698645	698645	1	1	none	P -> T	alpha/beta fold hydrolase CDS	4	C -> A	CCT -> ACT	150	SNP (transversion)	Substitution	35.3%	2.7e-165
CCG	Polymorphism	1871935	1871937	3	1	none	I -> R	tail fiber domain-containing protein CDS	1921	GAT -> CCG	ATC -> CGG	167	Substitution	Substitution	35.3%	1.6e-151
A	Polymorphism	1872379	1872379	1	1	none		tail fiber domain-containing protein CDS	1479	C -> A	ACG -> ACT	170	SNP (transversion)	None	35.3%	5.3e-157
GTG	Polymorphism	3184488	3184490	2	2	none	I -> V	flagellar basal body-associated FliL family protein CDS	61	ATC -> GTG	ATC -> GTG	175 -> 176	Substitution	Substitution	35.2% -> 35.4%	3.5e-147
G	Polymorphism	343762	343762	1	1	none		tail fiber domain-containing protein CDS	1116	C -> G	ACC -> ACG	182	SNP (transversion)	None	35.2%	1.7e-186
AAAA	Polymorphism	698230	698233	4	1	none	VR -> EN	ATP-binding cassette domain-containing protein CDS	341	TTCG -> AAAA	GTT,CGT -> GAA,AAT	145	Substitution	Substitution	35.2%	2.6e-95
A	Polymorphism	1871588	1871588	1	1	none	G -> V	tail fiber domain-containing protein CDS	2270	C -> A	GGT -> GTT	176	SNP (transversion)	Substitution	35.2%	3.7e-162
C	Polymorphism	3506769	3506769	1	1	none	D -> H	ABC-F family ATP-binding cassette domain-containing protein CDS	1744	G -> C	GAT -> CAT	165	SNP (transversion)	Substitution	35.2%	7.1e-146
GTG	Polymorphism	698106	698108	3	1	none	H -> V	ATP-binding cassette domain-containing protein CDS	217	CAC -> GTG	CAC -> GTG	148	Substitution	Substitution	35.1%	1.2e-151
AAC	Polymorphism	698109	698111	2	2	none	Y -> N	ATP-binding cassette domain-containing protein CDS	220	TAT -> AAC	TAT -> AAC	148	Substitution	Substitution	35.1%	2e-149
GTA	Polymorphism	698119	698121	3	1	none	DE -> GK	ATP-binding cassette domain-containing protein CDS	230	ACG -> GTA	GAC,GAA -> GGT,AAA	148	Substitution	Substitution	35.1%	4.4e-143
CCA	Polymorphism	698125	698127	3	1	none	FP -> ST	ATP-binding cassette domain-containing protein CDS	236	TTC -> CCA	TTT,CCG -> TCC,ACG	148	Substitution	Substitution	35.1%	2.3e-158
CGA	Polymorphism	3234508	3234510	2	2	none	T -> S	tail fiber domain-containing protein CDS	1762	TGT -> CGA	ACA -> TCG	171	Substitution	Substitution	35.1%	2.2e-151
CGTTTTAC	Polymorphism	342995	343002	8	1	none	VAG -> RFT	tail fiber domain-containing protein CDS	349	GTGGCCGG -> CGTTTTAC	GTG,GCC,GGT -> CGT,TTT,ACT	183	Substitution	Substitution	35.0%	9.6e-177
CA	Polymorphism	343446	343447	2	1	none	L -> P	tail fiber domain-containing protein CDS	800	TT -> CA	CTT -> CCA	177	Substitution	Substitution	35.0%	1.7e-179
CGGACAAT	Polymorphism	343452	343459	8	1	none	GTA -> ADN	tail fiber domain-containing protein CDS	806	GCACGGCG -> CGGACAAT	GGC,ACG,GCG -> GCG,GAC,AAT	177	Substitution	Substitution	35.0%	8.6e-160
GCA	Polymorphism	343730	343732	3	1	none	N -> A	tail fiber domain-containing protein CDS	1084	AAT -> GCA	AAT -> GCA	183	Substitution	Substitution	35.0%	6.6e-180
GT	Polymorphism	343734	343735	2	1	none	K -> S	tail fiber domain-containing protein CDS	1088	AA -> GT	AAA -> AGT	183	Substitution	Substitution	35.0%	2.7e-191
CT	Polymorphism	343737	343738	2	1	none	I -> T	tail fiber domain-containing protein CDS	1091	TC -> CT	ATC -> ACT	183	Substitution	Substitution	35.0%	9.1e-146
C	Polymorphism	2247378	2247378	1	1	none				T -> C		157	SNP (transition)		35.0%	2.9e-149
T	Polymorphism	3183989	3183989	1	1	none	V -> M	L,D-transpeptidase family protein CDS	277	C -> T	GTG -> ATG	180	SNP (transition)	Substitution	35.0%	1e-189
CAG	Polymorphism	3506475	3506477	3	1	none	G -> Q	ABC-F family ATP-binding cassette domain-containing protein CDS	1450	GGC -> CAG	GGC -> CAG	165 -> 166	Substitution	Substitution	34.9% -> 35.2%	5.2e-165
T	Polymorphism	1871744	1871744	1	1	none	I -> N	tail fiber domain-containing protein CDS	2114	A -> T	ATT -> AAT	172	SNP (transversion)	Substitution	34.9%	1.2e-138
T	Polymorphism	1871809	1871809	1	1	none		tail fiber domain-containing protein CDS	2049	C -> T	GGG -> GGA	172	SNP (transition)	None	34.9%	1.2e-150
AAAA	Polymorphism	1872206	1872209	4	1	none	GA -> VF	tail fiber domain-containing protein CDS	1649	GCTC -> AAAA	GGA,GCC -> GTT,TTC	172	Substitution	Substitution	34.9%	9.3e-159
C	Polymorphism	2247645	2247645	1	1	none				G -> C		152	SNP (transversion)		34.9%	2e-138
G	Polymorphism	2247649	2247649	1	1	none				C -> G		152	SNP (transversion)		34.9%	1.3e-159
	Polymorphism	2959145	2959145	1	1	none				(T)8 -> (T)7		418	Deletion (tandem repeat)		34.9%	6.9e-12
TCTG	Polymorphism	3184318	3184321	4	1	none				GTGT -> TCTG		175	Substitution		34.9%	3.8e-156
T	Polymorphism	3234505	3234505	1	1	none		tail fiber domain-containing protein CDS	1767	C -> T	GCG -> GCA	172	SNP (transition)	None	34.9%	1.3e-168
CCA	Polymorphism	3234517	3234519	2	2	none	G -> W	tail fiber domain-containing protein CDS	1753	TCC -> CCA	GGA -> TGG	172	Substitution	Substitution	34.9%	3.5e-175
CA	Polymorphism	3234520	3234521	2	1	none	T -> M	tail fiber domain-containing protein CDS	1751	GG -> CA	ACC -> ATG	172	Substitution	Substitution	34.9%	5.8e-172
C	Polymorphism	3506889	3506889	1	1	none	L -> R	aspartate kinase CDS	1148	A -> C	CTG -> CGG	166	SNP (transversion)	Substitution	34.9%	4.2e-134
G	Polymorphism	3507135	3507135	1	1	none	L -> P	aspartate kinase CDS	902	A -> G	CTG -> CCG	166	SNP (transition)	Substitution	34.9%	2.8e-157
ACA	Polymorphism	343478	343480	2	2	none	A -> T	tail fiber domain-containing protein CDS	832	GCC -> ACA	GCC -> ACA	177 -> 178	Substitution	Substitution	34.8% -> 35.0%	1.4e-186
T	Polymorphism	344349	344349	1	1	none	G -> V	tail fiber domain-containing protein CDS	1703	G -> T	GGT -> GTT	184	SNP (transversion)	Substitution	34.8%	2.5e-173
A	Polymorphism	2247331	2247331	1	1	none				T -> A		158	SNP (transversion)		34.8%	1.5e-165
C	Polymorphism	3233862	3233862	1	1	none	S -> A	tail fiber domain-containing protein CDS	2410	A -> C	TCC -> GCC	164	SNP (transversion)	Substitution	34.8%	1.6e-171
GCGAG	Polymorphism	698620	698624	4	2	none	KQ -> SE	ATP-binding cassette domain-containing protein CDS	731	AACAA -> GCGAG	AAA,CAA -> AGC,GAG	150	Substitution	Substitution	34.7%	3.3e-133
TGAAT	Polymorphism	698626	698630	4	2	none	QE -> LN	ATP-binding cassette domain-containing protein CDS	737	AAGAG -> TGAAT	CAA,GAG -> CTG,AAT	150	Substitution	Substitution	34.7%	5.4e-160
A	Polymorphism	698660	698660	1	1	none	D -> N	alpha/beta fold hydrolase CDS	19	G -> A	GAT -> AAT	150	SNP (transition)	Substitution	34.7%	1.8e-130
C	Polymorphism	1871469	1871469	1	1	none	N -> D	tail fiber domain-containing protein CDS	2389	T -> C	AAC -> GAC	176	SNP (transition)	Substitution	34.7%	3.3e-171
	Polymorphism	3096455	3096455	1	1	none		fusA CDS	859	(T)6 -> (T)5		406	Deletion (tandem repeat)	Frame Shift	34.7%	2.8e-89
C	Polymorphism	3184653	3184653	1	1	none	K -> Q	flagellar basal body-associated FliL family protein CDS	226	A -> C	AAG -> CAG	173	SNP (transversion)	Substitution	34.7%	1.9e-156
G	Polymorphism	3234234	3234234	1	1	none	V -> L	tail fiber domain-containing protein CDS	2038	C -> G	GTG -> CTG	170	SNP (transversion)	Substitution	34.7%	1.8e-177
G	Polymorphism	217	217	1	1	none		hypothetical protein CDS	501	A -> G	TCT -> TCC	191	SNP (transition)	None	34.6%	2.7e-165
CTTGT	Polymorphism	343764	343768	5	1	none	GL -> AC	tail fiber domain-containing protein CDS	1118	GACTG -> CTTGT	GGA,CTG -> GCT,TGT	182	Substitution	Substitution	34.6%	1.5e-203
C	Polymorphism	2247374	2247374	1	1	none				T -> C		156	SNP (transition)		34.6%	1.3e-151
A	Polymorphism	2247606	2247606	1	1	none				G -> A		153	SNP (transition)		34.6%	1.5e-143
TGCTCT	Polymorphism	3184092	3184097	6	1	none	FS -> RA	L,D-transpeptidase family protein CDS	169	ACTGAA -> TGCTCT	TTC,AGT -> AGA,GCA	182	Substitution	Substitution	34.6%	4.7e-140
ACGAT	Polymorphism	698236	698239	3	2	none		ATP-binding cassette domain-containing protein CDS	347	CTTC -> ACGAT		145	Insertion	Frame Shift	34.5%	3.6e-147
GT	Polymorphism	1872236	1872237	2	1	none	V -> T	tail fiber domain-containing protein CDS	1621	AC -> GT	GTC -> ACC	171	Substitution	Substitution	34.5%	2.4e-184
G	Polymorphism	1872272	1872272	1	1	none	V -> A	tail fiber domain-containing protein CDS	1586	A -> G	GTG -> GCG	171	SNP (transition)	Substitution	34.5%	2.8e-177
C	Polymorphism	1872615	1872615	1	1	none	S -> A	tail fiber domain-containing protein CDS	1243	A -> C	TCG -> GCG	171	SNP (transversion)	Substitution	34.5%	6.7e-142
T	Polymorphism	2989105	2989105	1	1	none		alpha/beta hydrolase CDS	480	C -> T	CTG -> CTA	197	SNP (transition)	None	34.5%	4.9e-177
A	Polymorphism	2989178	2989178	1	1	none	K -> M	alpha/beta hydrolase CDS	407	T -> A	AAG -> ATG	200	SNP (transversion)	Substitution	34.5%	3.4e-207
T	Polymorphism	3184540	3184540	1	1	none	Y -> F	flagellar basal body-associated FliL family protein CDS	113	A -> T	TAT -> TTT	174	SNP (transversion)	Substitution	34.5%	2.9e-162
A	Polymorphism	3234115	3234115	1	1	none		tail fiber domain-containing protein CDS	2157	C -> A	CTG -> CTT	171	SNP (transversion)	None	34.5%	2.2e-171
G	Polymorphism	3234221	3234221	1	1	none	I -> T	tail fiber domain-containing protein CDS	2051	A -> G	ATC -> ACC	171	SNP (transition)	Substitution	34.5%	2.8e-177
G	Polymorphism	3506749	3506749	1	1	none	L -> W	ABC-F family ATP-binding cassette domain-containing protein CDS	1724	T -> G	TTG -> TGG	165	SNP (transversion)	Substitution	34.5%	1.9e-131
C	Polymorphism	3506774	3506774	1	1	none		ABC-F family ATP-binding cassette domain-containing protein CDS	1749	A -> C	GGA -> GGC	165	SNP (transversion)	None	34.5%	7.6e-143
T	Polymorphism	3506832	3506832	1	1	none	S -> C	ABC-F family ATP-binding cassette domain-containing protein CDS	1807	A -> T	AGT -> TGT	165	SNP (transversion)	Substitution	34.5%	6.2e-160
G	Polymorphism	3506841	3506841	1	1	none	L -> V	ABC-F family ATP-binding cassette domain-containing protein CDS	1816	C -> G	CTG -> GTG	165	SNP (transversion)	Substitution	34.5%	2.5e-171
GCCAACAC	Polymorphism	343547	343554	7	2	none	TGL -> ANT	tail fiber domain-containing protein CDS	901	ACAGGACT -> GCCAACAC	ACA,GGA,CTT -> GCC,AAC,ACT	179 -> 180	Substitution	Substitution	34.4% -> 34.6%	3.8e-150
A	Polymorphism	250	250	1	1	none		hypothetical protein CDS	468	G -> A	TAC -> TAT	189	SNP (transition)	None	34.4%	3.9e-169
GGATCA	Polymorphism	343791	343790	0	1	none	Y -> WIN	tail fiber domain-containing protein CDS	1145	+GGATCA	TAC -> TGG,ATC,AAC	183	Insertion	Insertion	34.4%	2.8e-170
G	Polymorphism	344412	344412	1	1	none	L -> R	tail fiber domain-containing protein CDS	1766	T -> G	CTG -> CGG	183	SNP (transversion)	Substitution	34.4%	1.4e-176
G	Polymorphism	2247391	2247391	1	1	none				T -> G		157	SNP (transversion)		34.4%	2e-151
G	Polymorphism	2247556	2247556	1	1	none				T -> G		154	SNP (transversion)		34.4%	3.6e-122
G	Polymorphism	2247563	2247563	1	1	none				T -> G		154	SNP (transversion)		34.4%	3.6e-122
A	Polymorphism	2247590	2247590	1	1	none				T -> A		154	SNP (transversion)		34.4%	1.8e-127
C	Polymorphism	2247603	2247603	1	1	none				T -> C		154	SNP (transition)		34.4%	1.8e-127
A	Polymorphism	2988115	2988115	1	1	none	A -> T	hypothetical protein CDS	142	G -> A	GCT -> ACT	192	SNP (transition)	Substitution	34.4%	4.1e-165
TC	Polymorphism	2988399	2988400	2	1	none	NA -> NP	hypothetical protein CDS	426	CG -> TC	AAC,GCG -> AAT,CCG	189	Substitution	Substitution	34.4%	1.2e-149
TT	Polymorphism	3183999	3184000	2	1	none	I -> K	L,D-transpeptidase family protein CDS	266	AA -> TT	ATT -> AAA	180	Substitution	Substitution	34.4%	5.8e-162
T	Polymorphism	3233739	3233739	1	1	none	S -> T	tail fiber domain-containing protein CDS	2533	A -> T	TCC -> ACC	163	SNP (transversion)	Substitution	34.4%	5.6e-157
TGG	Polymorphism	343439	343441	3	1	none	A -> W	tail fiber domain-containing protein CDS	793	GCA -> TGG	GCA -> TGG	178	Substitution	Substitution	34.3%	7.6e-171
GCG	Polymorphism	1871881	1871883	3	1	none	I -> R	tail fiber domain-containing protein CDS	1975	AAT -> GCG	ATT -> CGC	172	Substitution	Substitution	34.3%	1.2e-178
G	Polymorphism	1872223	1872223	1	1	none		tail fiber domain-containing protein CDS	1635	T -> G	GGA -> GGC	172	SNP (transversion)	None	34.3%	4.3e-177
C	Polymorphism	2988977	2988977	1	1	none	K -> R	alpha/beta hydrolase CDS	608	T -> C	AAG -> AGG	198	SNP (transition)	Substitution	34.3%	3e-197
TGACA	Polymorphism	3184368	3184372	5	1	none				CCTTT -> TGACA		175	Substitution		34.3%	1.7e-177
CA	Polymorphism	3184624	3184625	2	1	none	D -> A	flagellar basal body-associated FliL family protein CDS	197	AC -> CA	GAC -> GCA	172	Substitution	Substitution	34.3%	8.9e-160
AA	Polymorphism	3184632	3184633	2	1	none	P -> K	flagellar basal body-associated FliL family protein CDS	205	CC -> AA	CCG -> AAG	172	Substitution	Substitution	34.3%	1.9e-156
C	Polymorphism	3184714	3184714	1	1	none	Q -> P	flagellar basal body-associated FliL family protein CDS	287	A -> C	CAG -> CCG	169	SNP (transversion)	Substitution	34.3%	6.2e-151
C	Polymorphism	3235175	3235175	1	1	none	L -> W	tail fiber domain-containing protein CDS	1097	A -> C	TTG -> TGG	175	SNP (transversion)	Substitution	34.3%	4.5e-168
C	Polymorphism	3506861	3506861	1	1	none	H -> Q	aspartate kinase CDS	1176	A -> C	CAT -> CAG	166	SNP (transversion)	Substitution	34.3%	9.5e-160
A	Polymorphism	198	198	1	1	none	N -> Y	hypothetical protein CDS	520	T -> A	AAC -> TAC	190	SNP (transversion)	Substitution	34.2%	1.9e-162
CG	Polymorphism	206	207	2	1	none	N -> R	hypothetical protein CDS	511	TT -> CG	AAC -> CGC	190	Substitution	Substitution	34.2%	1.5e-189
TTCACT	Polymorphism	344342	344347	6	1	none	AQ -> FT	tail fiber domain-containing protein CDS	1696	GCTCAA -> TTCACT	GCT,CAA -> TTC,ACT	184	Substitution	Substitution	34.2%	2.1e-176
GA	Polymorphism	344351	344352	2	1	none	R -> D	tail fiber domain-containing protein CDS	1705	CG -> GA	CGT -> GAT	184	Substitution	Substitution	34.2%	2.1e-186
TG	Polymorphism	344367	344368	2	1	none	S -> L	tail fiber domain-containing protein CDS	1721	CC -> TG	TCC -> TTG	184	Substitution	Substitution	34.2%	1.6e-192
C	Polymorphism	2247287	2247287	1	1	none				T -> C		158	SNP (transition)		34.2%	1.2e-156
CC	Polymorphism	2988286	2988287	2	1	none	S -> P	hypothetical protein CDS	313	AG -> CC	AGC -> CCC	190	Substitution	Substitution	34.2%	2.1e-154
T	Polymorphism	2988534	2988533	0	1	none				+T		190	Insertion		34.2%	1.9e-175
G	Polymorphism	343533	343533	1	1	none	A -> G	tail fiber domain-containing protein CDS	887	C -> G	GCC -> GGC	179	SNP (transversion)	Substitution	34.1%	1.1e-170
ACT	Polymorphism	343769	343771	3	1	none	V -> T	tail fiber domain-containing protein CDS	1123	GTG -> ACT	GTG -> ACT	182	Substitution	Substitution	34.1%	3.9e-193
AA	Polymorphism	1871909	1871910	2	1	none	R -> L	tail fiber domain-containing protein CDS	1948	CG -> AA	CGG -> TTG	167	Substitution	Substitution	34.1%	1.1e-168
GGA	Polymorphism	1871926	1871928	2	2	none	T -> S	tail fiber domain-containing protein CDS	1930	AGT -> GGA	ACT -> TCC	167	Substitution	Substitution	34.1%	3.6e-134
AAAGT	Polymorphism	3184081	3184085	5	1	none	GA -> TF	L,D-transpeptidase family protein CDS	181	GCCCC -> AAAGT	GGG,GCC -> ACT,TTC	182	Substitution	Substitution	34.1%	1.6e-162
TTGCGC	Polymorphism	3184086	3184091	5	2	none	LY -> AQ	L,D-transpeptidase family protein CDS	175	ATAAAG -> TTGCGC	CTT,TAT -> GCG,CAA	182	Substitution	Substitution	34.1%	1.3e-172
G	Polymorphism	3184357	3184357	1	1	none				A -> G		176	SNP (transition)		34.1%	6.5e-144
T	Polymorphism	3506755	3506755	1	1	none	G -> V	ABC-F family ATP-binding cassette domain-containing protein CDS	1730	G -> T	GGC -> GTC	164	SNP (transversion)	Substitution	34.1%	2.1e-134
C	Polymorphism	3506994	3506994	1	1	none	P -> R	aspartate kinase CDS	1043	G -> C	CCG -> CGG	167	SNP (transversion)	Substitution	34.1%	1.8e-142
T	Polymorphism	3830301	3830301	1	1	none				A -> T		182	SNP (transversion)		34.1%	2.8e-136
GTGCG	Polymorphism	698113	698117	5	1	none	AY -> GA	ATP-binding cassette domain-containing protein CDS	224	CCTAT -> GTGCG	GCC,TAT -> GGT,GCG	147	Substitution	Substitution	34.0%	1.1e-127
G	Polymorphism	2247632	2247632	1	1	none				C -> G		153	SNP (transversion)		34.0%	1e-150
G	Polymorphism	2988663	2988663	1	1	none	K -> Q	alpha/beta hydrolase CDS	922	T -> G	AAA -> CAA	194	SNP (transversion)	Substitution	34.0%	3.7e-158
AA	Polymorphism	182	183	2	1	none	N -> F	hypothetical protein CDS	535	TT -> AA	AAT -> TTT	189	Substitution	Substitution	33.9%	2.4e-185
TC	Polymorphism	343541	343542	2	1	none	D -> S	tail fiber domain-containing protein CDS	895	GA -> TC	GAT -> TCT	180	Substitution	Substitution	33.9%	1.4e-180
C	Polymorphism	344373	344373	1	1	none	G -> A	tail fiber domain-containing protein CDS	1727	G -> C	GGG -> GCG	183	SNP (transversion)	Substitution	33.9%	4.7e-198
	Polymorphism	2988568	2988568	1	1	none				-C		192	Deletion		33.9%	3.9e-136
G	Polymorphism	3234269	3234269	1	1	none	D -> A	tail fiber domain-containing protein CDS	2003	T -> G	GAT -> GCT	171	SNP (transversion)	Substitution	33.9%	9.3e-174
AAGT	Polymorphism	3235084	3235087	3	2	none		tail fiber domain-containing protein CDS	1185	CAAA -> AAGT	GGT,TTG -> GGA,CTT	177	Substitution	None	33.9%	8.9e-141
CTGG	Polymorphism	3506488	3506491	4	1	none	GI -> AG	ABC-F family ATP-binding cassette domain-containing protein CDS	1463	GCAT -> CTGG	GGC,ATT -> GCT,GGT	165	Substitution	Substitution	33.9%	2.4e-183
T	Polymorphism	3506753	3506753	1	1	none		ABC-F family ATP-binding cassette domain-containing protein CDS	1728	A -> T	GCA -> GCT	165	SNP (transversion)	None	33.9%	3.1e-134
C	Polymorphism	3830307	3830307	1	1	none		hypothetical protein CDS	838	A -> C		183	SNP (transversion)	Extension	33.9%	1.5e-117
TT	Polymorphism	3830393	3830394	2	1	none	F -> N	hypothetical protein CDS	751	AA -> TT	TTT -> AAT	183	Substitution	Substitution	33.9%	2.6e-131
TGC	Polymorphism	698093	698095	3	1	none	IL -> IA	ATP-binding cassette domain-containing protein CDS	204	CCT -> TGC	ATC,CTG -> ATT,GCG	148	Substitution	Substitution	33.8%	8.7e-145
AA	Polymorphism	2247345	2247346	2	1	none				GT -> AA		157	Substitution		33.8%	2.2e-156
C	Polymorphism	2247383	2247383	1	1	none				T -> C		157	SNP (transition)		33.8%	4.1e-148
G	Polymorphism	2247385	2247385	1	1	none				T -> G		157	SNP (transversion)		33.8%	8.2e-143
ACC	Polymorphism	342911	342913	2	2	none	P -> T	tail fiber domain-containing protein CDS	265	CCG -> ACC	CCG -> ACC	181	Substitution	Substitution	33.7%	5.7e-184
G	Polymorphism	343330	343330	1	1	none		tail fiber domain-containing protein CDS	684	T -> G	ACT -> ACG	178	SNP (transversion)	None	33.7%	1.5e-149
AA	Polymorphism	343436	343437	2	1	none	V -> K	tail fiber domain-containing protein CDS	790	GT -> AA	GTG -> AAG	178	Substitution	Substitution	33.7%	1.3e-158
GCTCA	Polymorphism	344354	344358	5	1	none	LT -> AQ	tail fiber domain-containing protein CDS	1708	TTGAC -> GCTCA	TTG,ACG -> GCT,CAG	184	Substitution	Substitution	33.7%	1.1e-182
CG	Polymorphism	344363	344364	2	1	none	A -> R	tail fiber domain-containing protein CDS	1717	GC -> CG	GCT -> CGT	184	Substitution	Substitution	33.7%	1.1e-182
CAACAA	Polymorphism	1871874	1871875	2	1	none		tail fiber domain-containing protein CDS	1983	TC -> CAACAA		172	Insertion	Frame Shift	33.7%	8.8e-168
CGCCGGCATTCTT	Polymorphism	1872008	1872019	9	4	none		tail fiber domain-containing protein CDS	1839	GTTCCACCCCGG -> CGCCGGCATTCTT		169	Insertion	Frame Shift	33.7%	3.4e-116
C	Polymorphism	2247027	2247027	1	1	none	E -> D	hypothetical protein CDS	150	A -> C	GAA -> GAC	163	SNP (transversion)	Substitution	33.7%	3.7e-159
G	Polymorphism	3183688	3183688	1	1	none	Y -> S	L,D-transpeptidase family protein CDS	578	T -> G	TAC -> TCC	178	SNP (transversion)	Substitution	33.7%	1.3e-119
C	Polymorphism	3183701	3183701	1	1	none	L -> V	L,D-transpeptidase family protein CDS	565	G -> C	CTG -> GTG	178	SNP (transversion)	Substitution	33.7%	1.6e-179
AC	Polymorphism	3184617	3184618	2	1	none	E -> T	flagellar basal body-associated FliL family protein CDS	190	GA -> AC	GAA -> ACA	172	Substitution	Substitution	33.7%	4.7e-137
A	Polymorphism	3233932	3233932	1	1	none	L -> F	tail fiber domain-containing protein CDS	2340	C -> A	TTG -> TTT	166	SNP (transversion)	Substitution	33.7%	4.9e-162
C	Polymorphism	3234129	3234129	1	1	none	T -> A	tail fiber domain-containing protein CDS	2143	T -> C	ACA -> GCA	172	SNP (transition)	Substitution	33.7%	2.2e-179
T	Polymorphism	698220	698220	1	1	none	A -> S	ATP-binding cassette domain-containing protein CDS	331	G -> T	GCT -> TCT	146	SNP (transversion)	Substitution	33.6%	3e-117
GATC	Polymorphism	698224	698227	4	1	none	DG -> GS	ATP-binding cassette domain-containing protein CDS	335	ACGG -> GATC	GAC,GGC -> GGA,TCC	146	Substitution	Substitution	33.6%	2.7e-74
ACGACTCAAGT	Polymorphism	344324	344334	9	3	none	ASIT -> TTQV	tail fiber domain-containing protein CDS	1678	GCTTCGATCAC -> ACGACTCAAGT	GCT,TCG,ATC,ACG -> ACG,ACT,CAA,GTG	184 -> 185	Substitution	Substitution	33.5% -> 33.7%	6.3e-161
G	Polymorphism	343294	343294	1	1	none		tail fiber domain-containing protein CDS	648	A -> G	GGA -> GGG	179	SNP (transition)	None	33.5%	2.3e-167
GCAC	Polymorphism	344337	344340	4	1	none	VD -> GT	tail fiber domain-containing protein CDS	1691	TGGA -> GCAC	GTG,GAT -> GGC,ACT	185	Substitution	Substitution	33.5%	7.3e-183
G	Polymorphism	344463	344463	1	1	none	N -> S	tail fiber domain-containing protein CDS	1817	A -> G	AAT -> AGT	185	SNP (transition)	Substitution	33.5%	1.1e-197
	Polymorphism	1099476	1099476	1	1	none				(T)8 -> (T)7		376	Deletion (tandem repeat)		33.5%	1e-77
C	Polymorphism	1871340	1871340	1	1	none	Y -> D	tail fiber domain-containing protein CDS	2518	A -> C	TAT -> GAT	179	SNP (transversion)	Substitution	33.5%	2.2e-137
A	Polymorphism	1871544	1871544	1	1	none		tail fiber domain-containing protein CDS	2314	C -> A		176	SNP (transversion)	Truncation	33.5%	1.1e-158
CGTC	Polymorphism	1871931	1871934	4	1	none	TL -> DV	tail fiber domain-containing protein CDS	1924	ACGT -> CGTC	ACG,TTA -> GAC,GTA	167	Substitution	Substitution	33.5%	3.4e-148
A	Polymorphism	2247458	2247458	1	1	none				T -> A		158	SNP (transversion)		33.5%	2.4e-137
G	Polymorphism	2989180	2989180	1	1	none	L -> F	alpha/beta hydrolase CDS	405	C -> G	TTG -> TTC	200	SNP (transversion)	Substitution	33.5%	1.8e-193
G	Polymorphism	2989186	2989186	1	1	none		alpha/beta hydrolase CDS	399	A -> G	AAT -> AAC	200	SNP (transition)	None	33.5%	7.2e-207
T	Polymorphism	3183930	3183930	1	1	none		L,D-transpeptidase family protein CDS	336	C -> T	AAG -> AAA	179	SNP (transition)	None	33.5%	2.3e-155
A	Polymorphism	3184656	3184656	1	1	none	F -> I	flagellar basal body-associated FliL family protein CDS	229	T -> A	TTC -> ATC	173	SNP (transversion)	Substitution	33.5%	3.2e-150
A	Polymorphism	3234244	3234244	1	1	none		tail fiber domain-containing protein CDS	2028	C -> A	GGG -> GGT	170	SNP (transversion)	None	33.5%	4e-176
T	Polymorphism	3234469	3234469	1	1	none		tail fiber domain-containing protein CDS	1803	G -> T	ACC -> ACA	173	SNP (transversion)	None	33.5%	8.3e-162
GG	Polymorphism	179	180	2	1	none	N -> P	hypothetical protein CDS	538	TT -> GG	AAC -> CCC	189	Substitution	Substitution	33.3%	4.2e-139
TCCCGGTGACGA	Polymorphism	344399	344410	11	2	none		tail fiber domain-containing protein CDS	1753	GTGACTGGCACC -> TCCCGGTGACGA		183	Substitution	Truncation	33.3%	8.7e-150
TT	Polymorphism	344414	344415	2	1	none	P -> L	tail fiber domain-containing protein CDS	1768	CC -> TT	CCG -> TTG	183	Substitution	Substitution	33.3%	1.2e-185
CAG	Polymorphism	344417	344419	3	1	none	I -> Q	tail fiber domain-containing protein CDS	1771	ATT -> CAG	ATT -> CAG	183	Substitution	Substitution	33.3%	2.7e-186
GG	Polymorphism	1871903	1871904	2	1	none	V -> P	tail fiber domain-containing protein CDS	1954	AC -> GG	GTA -> CCA	168	Substitution	Substitution	33.3%	6.5e-157
TA	Polymorphism	1871905	1871906	2	1	none	T -> I	tail fiber domain-containing protein CDS	1952	AG -> TA	ACT -> ATA	168	Substitution	Substitution	33.3%	2.3e-178
C	Polymorphism	1872564	1872564	1	1	none	N -> D	tail fiber domain-containing protein CDS	1294	T -> C	AAT -> GAT	171	SNP (transition)	Substitution	33.3%	5.9e-176
C	Polymorphism	2247481	2247481	1	1	none				T -> C		156	SNP (transition)		33.3%	8.1e-114
A	Polymorphism	3184549	3184549	1	1	none	T -> K	flagellar basal body-associated FliL family protein CDS	122	C -> A	ACG -> AAG	174	SNP (transversion)	Substitution	33.3%	1.2e-132
G	Polymorphism	3234191	3234191	1	1	none	D -> A	tail fiber domain-containing protein CDS	2081	T -> G	GAT -> GCT	171	SNP (transversion)	Substitution	33.3%	3e-170
AT	Polymorphism	3506493	3506494	2	1	none	S -> I	ABC-F family ATP-binding cassette domain-containing protein CDS	1468	TC -> AT	TCC -> ATC	165	Substitution	Substitution	33.3%	2.5e-135
G	Polymorphism	3506868	3506868	1	1	none	C -> S	aspartate kinase CDS	1169	C -> G	TGC -> TCC	165	SNP (transversion)	Substitution	33.3%	8.1e-137
GGAAATTCGACTCCG	Polymorphism	342923	342937	13	3	none	LYTLI -> GNSTP	tail fiber domain-containing protein CDS	277	CTGTACACTTTGATT -> GGAAATTCGACTCCG	CTG,TAC,ACT,TTG,ATT -> GGA,AAT,TCG,ACT,CCG	183 -> 184	Substitution	Substitution	33.2% -> 33.3%	1.2e-155
AA	Polymorphism	342920	342921	2	1	none	P -> N	tail fiber domain-containing protein CDS	274	CC -> AA	CCT -> AAT	184	Substitution	Substitution	33.2%	4.1e-186
CG	Polymorphism	344370	344371	2	1	none	S -> T	tail fiber domain-containing protein CDS	1724	GT -> CG	AGT -> ACG	184	Substitution	Substitution	33.2%	1.1e-182
A	Polymorphism	2988215	2988215	1	1	none	C -> Y	hypothetical protein CDS	242	G -> A	TGT -> TAT	193	SNP (transition)	Substitution	33.2%	2.6e-165
A	Polymorphism	2988220	2988220	1	1	none	Q -> K	hypothetical protein CDS	247	C -> A	CAG -> AAG	193	SNP (transversion)	Substitution	33.2%	1e-171
TT	Polymorphism	1871900	1871901	2	1	none	L -> K	tail fiber domain-containing protein CDS	1957	AA -> TT	TTG -> AAG	168 -> 169	Substitution	Substitution	33.1% -> 33.3%	3.5e-169
GTT	Polymorphism	698097	698099	3	1	none	K -> V	ATP-binding cassette domain-containing protein CDS	208	AAA -> GTT	AAA -> GTT	148	Substitution	Substitution	33.1%	3.5e-139
GT	Polymorphism	1871807	1871808	2	1	none	D -> T	tail fiber domain-containing protein CDS	2050	TC -> GT	GAT -> ACT	172	Substitution	Substitution	33.1%	7.4e-140
TT	Polymorphism	1872221	1872222	2	1	none	V -> K	tail fiber domain-containing protein CDS	1636	AC -> TT	GTG -> AAG	172	Substitution	Substitution	33.1%	4.7e-154
C	Polymorphism	2247546	2247546	1	1	none				G -> C		154	SNP (transversion)		33.1%	9.6e-127
G	Polymorphism	2247557	2247557	1	1	none				T -> G		154	SNP (transversion)		33.1%	1.8e-111
A	Polymorphism	2247620	2247620	1	1	none				T -> A		154	SNP (transversion)		33.1%	3.1e-152
A	Polymorphism	3183915	3183915	1	1	none		L,D-transpeptidase family protein CDS	351	G -> A	ATC -> ATT	178	SNP (transition)	None	33.1%	2.5e-158
C	Polymorphism	3184351	3184351	1	1	none				A -> C		175	SNP (transversion)		33.1%	1.9e-161
TGAA	Polymorphism	3184604	3184607	4	1	none	AS -> AE	flagellar basal body-associated FliL family protein CDS	177	CTCT -> TGAA	GCC,TCT -> GCT,GAA	172	Substitution	Substitution	33.1%	1.7e-141
CG	Polymorphism	343530	343531	2	1	none	I -> T	tail fiber domain-containing protein CDS	884	TC -> CG	ATC -> ACG	179	Substitution	Substitution	33.0%	5.1e-171
ACT	Polymorphism	343535	343537	3	1	none	Q -> T	tail fiber domain-containing protein CDS	889	CAA -> ACT	CAA -> ACT	179	Substitution	Substitution	33.0%	5.6e-179
TC	Polymorphism	343742	343743	2	1	none	G -> S	tail fiber domain-containing protein CDS	1096	GG -> TC	GGT -> TCT	182	Substitution	Substitution	33.0%	1.9e-157
A	Polymorphism	3183599	3183599	1	1	none	D -> Y	L,D-transpeptidase family protein CDS	667	C -> A	GAC -> TAC	179	SNP (transversion)	Substitution	33.0%	5.9e-170
GAAGT	Polymorphism	3235127	3235131	4	2	none	AN -> TS	tail fiber domain-containing protein CDS	1141	TTGGC -> GAAGT	GCC,AAC -> ACT,TCC	176	Substitution	Substitution	33.0%	4.9e-158
A	Polymorphism	698680	698680	1	1	none		alpha/beta fold hydrolase CDS	39	C -> A	ATC -> ATA	149	SNP (transversion)	None	32.9%	1.3e-121
C	Polymorphism	698719	698719	1	1	none		alpha/beta fold hydrolase CDS	78	G -> C	ACG -> ACC	149	SNP (transversion)	None	32.9%	3.3e-141
CGC	Polymorphism	1872355	1872357	2	2	none	S -> A	tail fiber domain-containing protein CDS	1501	GGA -> CGC	TCC -> GCG	173	Substitution	Substitution	32.9%	6.9e-172
T	Polymorphism	2247232	2247232	1	1	none				G -> T		161	SNP (transversion)		32.9%	2.1e-147
A	Polymorphism	2247498	2247498	1	1	none				G -> A		155	SNP (transition)		32.9%	9.2e-137
G	Polymorphism	2247643	2247643	1	1	none				T -> G		152	SNP (transversion)		32.9%	4.3e-129
A	Polymorphism	2247951	2247951	1	1	none				G -> A		149	SNP (transition)		32.9%	6.6e-156
C	Polymorphism	3233640	3233640	1	1	none	S -> G	tail fiber domain-containing protein CDS	2632	T -> C	AGT -> GGT	158	SNP (transition)	Substitution	32.9%	5e-155
A	Polymorphism	3234404	3234404	1	1	none	Q -> L	tail fiber domain-containing protein CDS	1868	T -> A	CAG -> CTG	170	SNP (transversion)	Substitution	32.9%	6.2e-167
AAC	Polymorphism	3506430	3506432	3	1	none	L -> N	ABC-F family ATP-binding cassette domain-containing protein CDS	1405	TTG -> AAC	TTG -> AAC	164	Substitution	Substitution	32.9%	2.1e-146
A	Polymorphism	3506985	3506985	1	1	none	T -> I	aspartate kinase CDS	1052	G -> A	ACT -> ATT	167	SNP (transition)	Substitution	32.9%	1.7e-125
TC	Polymorphism	342915	342916	2	1	none	T -> I	tail fiber domain-containing protein CDS	269	CG -> TC	ACG -> ATC	182 -> 183	Substitution	Substitution	32.8% -> 33.0%	3.6e-189
C	Polymorphism	343111	343111	1	1	none		tail fiber domain-containing protein CDS	465	A -> C	GCA -> GCC	183	SNP (transversion)	None	32.8%	1.2e-160
T	Polymorphism	343615	343615	1	1	none		tail fiber domain-containing protein CDS	969	C -> T	GCC -> GCT	180	SNP (transition)	None	32.8%	1.8e-187
TG	Polymorphism	344385	344386	2	1	none	N -> M	tail fiber domain-containing protein CDS	1739	AT -> TG	AAT -> ATG	183	Substitution	Substitution	32.8%	1.2e-172
	Polymorphism	1825337	1825337	1	1	none				(A)7 -> (A)6		412	Deletion (tandem repeat)		32.8%	1.4e-69
A	Polymorphism	1872362	1872362	1	1	none	P -> L	tail fiber domain-containing protein CDS	1496	G -> A	CCG -> CTG	174	SNP (transition)	Substitution	32.8%	9.9e-170
AA	Polymorphism	2988155	2988156	2	1	none	A -> E	hypothetical protein CDS	182	CG -> AA	GCG -> GAA	192	Substitution	Substitution	32.8%	9.6e-138
C	Polymorphism	2988382	2988382	1	1	none	A -> P	hypothetical protein CDS	409	G -> C	GCG -> CCG	189	SNP (transversion)	Substitution	32.8%	8.1e-160
C	Polymorphism	3184537	3184537	1	1	none	V -> A	flagellar basal body-associated FliL family protein CDS	110	T -> C	GTC -> GCC	174	SNP (transition)	Substitution	32.8%	1.2e-152
AT	Polymorphism	3184543	3184544	2	1	none	A -> D	flagellar basal body-associated FliL family protein CDS	116	CC -> AT	GCC -> GAT	174	Substitution	Substitution	32.8%	1.3e-146
AC	Polymorphism	2247634	2247635	2	1	none				TT -> AC		152 -> 153	Substitution		32.7% -> 32.9%	9e-147
G	Polymorphism	1872497	1872497	1	1	none	G -> A	tail fiber domain-containing protein CDS	1361	C -> G	GGT -> GCT	171	SNP (transversion)	Substitution	32.7%	5.8e-150
A	Polymorphism	2247366	2247366	1	1	none				G -> A		156	SNP (transition)		32.7%	2.1e-126
C	Polymorphism	2247480	2247480	1	1	none				G -> C		156	SNP (transversion)		32.7%	4.9e-106
G	Polymorphism	2247513	2247513	1	1	none				T -> G		156	SNP (transversion)		32.7%	1.1e-141
G	Polymorphism	2247754	2247754	1	1	none				T -> G		153	SNP (transversion)		32.7%	6.3e-119
C	Polymorphism	2989084	2989084	1	1	none		alpha/beta hydrolase CDS	501	A -> C	ACT -> ACG	196	SNP (transversion)	None	32.7%	2.2e-190
A	Polymorphism	2989129	2989129	1	1	none		alpha/beta hydrolase CDS	456	C -> A	GGG -> GGT	199	SNP (transversion)	None	32.7%	2.3e-193
C	Polymorphism	3233658	3233658	1	1	none	N -> D	tail fiber domain-containing protein CDS	2614	T -> C	AAC -> GAC	159	SNP (transition)	Substitution	32.7%	4.5e-134
C	Polymorphism	3506739	3506739	1	1	none		ABC-F family ATP-binding cassette domain-containing protein CDS	1714	T -> C	TTG -> CTG	165	SNP (transition)	None	32.7%	7.1e-107
AG	Polymorphism	3184338	3184339	2	1	none				TT -> AG		174 -> 175	Substitution		32.6% -> 32.8%	7.8e-156
C	Polymorphism	342918	342918	1	1	none	D -> A	tail fiber domain-containing protein CDS	272	A -> C	GAT -> GCT	184	SNP (transversion)	Substitution	32.6%	1.8e-184
C	Polymorphism	343166	343166	1	1	none	T -> P	tail fiber domain-containing protein CDS	520	A -> C	ACG -> CCG	184	SNP (transversion)	Substitution	32.6%	1.7e-154
G	Polymorphism	343619	343619	1	1	none	C -> G	tail fiber domain-containing protein CDS	973	T -> G	TGT -> GGT	181	SNP (transversion)	Substitution	32.6%	8.1e-158
A	Polymorphism	3184341	3184341	1	1	none				C -> A		175	SNP (transversion)		32.6%	1.8e-152
CACAA	Polymorphism	3184609	3184613	5	1	none	VS -> AQ	flagellar basal body-associated FliL family protein CDS	182	TTTCT -> CACAA	GTT,TCT -> GCA,CAA	172	Substitution	Substitution	32.6%	1.6e-114
G	Polymorphism	3184616	3184616	1	1	none	D -> E	flagellar basal body-associated FliL family protein CDS	189	T -> G	GAT -> GAG	172	SNP (transversion)	Substitution	32.6%	2e-127
TCT	Polymorphism	3184620	3184622	2	2	none	T -> S	flagellar basal body-associated FliL family protein CDS	193	ACG -> TCT	ACG -> TCT	172	Substitution	Substitution	32.6%	5.8e-135
AAAC	Polymorphism	3184626	3184629	4	1	none	LA -> KP	flagellar basal body-associated FliL family protein CDS	199	CTGG -> AAAC	CTG,GCA -> AAA,CCA	172	Substitution	Substitution	32.6%	6.7e-136
AA	Polymorphism	698014	698015	2	1	none	T -> K	ATP-binding cassette domain-containing protein CDS	125	CG -> AA	ACG -> AAA	151	Substitution	Substitution	32.5%	6.7e-120
	Polymorphism	1002913	1002913	1	1	none				(T)8 -> (T)7		369	Deletion (tandem repeat)		32.5%	1.9e-14
G	Polymorphism	3506847	3506847	1	1	none	P -> A	ABC-F family ATP-binding cassette domain-containing protein CDS	1822	C -> G	CCC -> GCC	166	SNP (transversion)	Substitution	32.5%	1.2e-160
A	Polymorphism	343586	343586	1	1	none	A -> T	tail fiber domain-containing protein CDS	940	G -> A	GCT -> ACT	179	SNP (transition)	Substitution	32.4%	2.2e-143
ATC	Polymorphism	343745	343747	2	2	none	V -> I	tail fiber domain-containing protein CDS	1099	GTG -> ATC	GTG -> ATC	182	Substitution	Substitution	32.4%	2.9e-152
GCC	Polymorphism	343748	343750	2	2	none	T -> A	tail fiber domain-containing protein CDS	1102	ACT -> GCC	ACT -> GCC	182	Substitution	Substitution	32.4%	1.2e-157
GAG	Polymorphism	344377	344379	3	1	none	AA -> AS	tail fiber domain-containing protein CDS	1731	TGC -> GAG	GCT,GCC -> GCG,AGC	182	Substitution	Substitution	32.4%	3.1e-181
	Polymorphism	344382	344383	2	1	none		tail fiber domain-containing protein CDS	1736	-TC		182	Deletion	Frame Shift	32.4%	2.7e-122
AGTAC	Polymorphism	3235141	3235145	4	2	none	AA -> GT	tail fiber domain-containing protein CDS	1127	CGCTG -> AGTAC	GCA,GCG -> GGT,ACT	176	Substitution	Substitution	32.4%	7.1e-154
GG	Polymorphism	248	249	2	1	none	G -> P	hypothetical protein CDS	469	CC -> GG	GGC -> CCC	189	Substitution	Substitution	32.3%	1.2e-149
A	Polymorphism	2247312	2247312	1	1	none				G -> A		158	SNP (transition)		32.3%	3.7e-131
A	Polymorphism	2247611	2247611	1	1	none				T -> A		155	SNP (transversion)		32.3%	1.4e-143
AGT	Polymorphism	2988394	2988396	3	1	none	Q -> S	hypothetical protein CDS	421	CAG -> AGT	CAG -> AGT	189	Substitution	Substitution	32.3%	3.1e-135
G	Polymorphism	2989016	2989016	1	1	none	E -> A	alpha/beta hydrolase CDS	569	T -> G	GAA -> GCA	198	SNP (transversion)	Substitution	32.3%	3e-177
G	Polymorphism	2989020	2989020	1	1	none	V -> L	alpha/beta hydrolase CDS	565	C -> G	GTC -> CTC	198	SNP (transversion)	Substitution	32.3%	3e-177
	Polymorphism	3050267	3050267	1	1	none		hypothetical protein CDS	407	(T)8 -> (T)7		405	Deletion (tandem repeat)	Frame Shift	32.3%	1.7e-15
C	Polymorphism	3233863	3233863	1	1	none		tail fiber domain-containing protein CDS	2409	T -> C	ACA -> ACG	164	SNP (transition)	None	32.3%	5.2e-131
A	Polymorphism	3506311	3506311	1	1	none	R -> Q	ABC-F family ATP-binding cassette domain-containing protein CDS	1286	G -> A	CGA -> CAA	161	SNP (transition)	Substitution	32.3%	9e-108
GCA	Polymorphism	3506427	3506429	3	1	none	N -> A	ABC-F family ATP-binding cassette domain-containing protein CDS	1402	AAT -> GCA	AAT -> GCA	164	Substitution	Substitution	32.3%	7e-125
GG	Polymorphism	343688	343689	2	1	none	L -> G	tail fiber domain-containing protein CDS	1042	TT -> GG	TTG -> GGG	180	Substitution	Substitution	32.2%	1.1e-174
GC	Polymorphism	344423	344423	1	1	none		tail fiber domain-containing protein CDS	1777	A -> GC		183	Insertion	Frame Shift	32.2%	9.1e-199
TGG	Polymorphism	344426	344428	2	2	none	G -> W	tail fiber domain-containing protein CDS	1780	GGC -> TGG	GGC -> TGG	183	Substitution	Substitution	32.2%	1.1e-175
CTG	Polymorphism	344431	344433	3	1	none	GT -> GC	tail fiber domain-containing protein CDS	1785	TAC -> CTG	GGT,ACT -> GGC,TGT	183	Substitution	Substitution	32.2%	1.9e-200
TTTTGG	Polymorphism	344437	344442	6	1	none	GAT -> GFG	tail fiber domain-containing protein CDS	1791	AGCAAC -> TTTTGG	GGA,GCA,ACA -> GGT,TTT,GGA	183	Substitution	Substitution	32.2%	4.8e-159
TG	Polymorphism	344444	344445	2	1	none	T -> C	tail fiber domain-containing protein CDS	1798	AC -> TG	ACC -> TGC	183	Substitution	Substitution	32.2%	3.8e-182
AGC	Polymorphism	344447	344449	3	1	none	A -> S	tail fiber domain-containing protein CDS	1801	GCT -> AGC	GCT -> AGC	183	Substitution	Substitution	32.2%	1.2e-184
GT	Polymorphism	698059	698060	2	1	none	E -> G	ATP-binding cassette domain-containing protein CDS	170	AA -> GT	GAA -> GGT	149	Substitution	Substitution	32.2%	1.7e-122
GC	Polymorphism	698080	698081	2	1	none	Q -> R	ATP-binding cassette domain-containing protein CDS	191	AG -> GC	CAG -> CGC	149	Substitution	Substitution	32.2%	1.6e-135
TG	Polymorphism	698083	698084	2	1	none	R -> L	ATP-binding cassette domain-containing protein CDS	194	GT -> TG	CGT -> CTG	149	Substitution	Substitution	32.2%	1.7e-136
GACCGT	Polymorphism	698085	698090	6	1	none	LS -> DR	ATP-binding cassette domain-containing protein CDS	196	CTTTCG -> GACCGT	CTT,TCG -> GAC,CGT	149	Substitution	Substitution	32.2%	1.3e-134
C	Polymorphism	1871391	1871391	1	1	none	S -> G	tail fiber domain-containing protein CDS	2467	T -> C	AGT -> GGT	180	SNP (transition)	Substitution	32.2%	8.3e-155
GA	Polymorphism	1872346	1872347	2	1	none	G -> V	tail fiber domain-containing protein CDS	1511	CC -> GA	GGG -> GTC	174	Substitution	Substitution	32.2%	1.9e-177
TCCT	Polymorphism	1872349	1872352	4	1	none	TT -> TG	tail fiber domain-containing protein CDS	1506	CGTG -> TCCT	ACC,ACG -> ACA,GGA	174	Substitution	Substitution	32.2%	2e-167
GT	Polymorphism	2247639	2247640	2	1	none				TC -> GT		152	Substitution		32.2%	7.8e-128
G	Polymorphism	2988718	2988718	1	1	none	K -> N	alpha/beta hydrolase CDS	867	T -> G	AAA -> AAC	199	SNP (transversion)	Substitution	32.2%	7.1e-190
ATT	Polymorphism	3184545	3184547	3	1	none	S -> I	flagellar basal body-associated FliL family protein CDS	118	TCG -> ATT	TCG -> ATT	174	Substitution	Substitution	32.2%	2.4e-127
T	Polymorphism	3830357	3830357	1	1	none	T -> N	hypothetical protein CDS	788	G -> T	ACC -> AAC	183	SNP (transversion)	Substitution	32.2%	1.7e-104
C	Polymorphism	3830369	3830369	1	1	none	E -> G	hypothetical protein CDS	776	T -> C	GAA -> GGA	183	SNP (transition)	Substitution	32.2%	3e-116
T	Polymorphism	3830384	3830384	1	1	none	T -> N	hypothetical protein CDS	761	G -> T	ACT -> AAT	183	SNP (transversion)	Substitution	32.2%	2.3e-110
A	Polymorphism	268	268	1	1	none		hypothetical protein CDS	450	G -> A	AAC -> AAT	190	SNP (transition)	None	32.1%	2.2e-144
T	Polymorphism	2247060	2247060	1	1	none		hypothetical protein CDS	183	G -> T	GTG -> GTT	165	SNP (transversion)	None	32.1%	9.9e-147
C	Polymorphism	2247363	2247363	1	1	none				G -> C		156	SNP (transversion)		32.1%	2.1e-138
C	Polymorphism	2247365	2247365	1	1	none				T -> C		156	SNP (transition)		32.1%	2.1e-133
C	Polymorphism	2988357	2988357	1	1	none	E -> D	hypothetical protein CDS	384	A -> C	GAA -> GAC	187	SNP (transversion)	Substitution	32.1%	5.5e-160
TC	Polymorphism	3506496	3506497	2	1	none		ABC-F family ATP-binding cassette domain-containing protein CDS	1471	AG -> TC	AGC -> TCC	165	Substitution	None	32.1%	4.7e-126
T	Polymorphism	3506758	3506758	1	1	none	S -> I	ABC-F family ATP-binding cassette domain-containing protein CDS	1733	G -> T	AGC -> ATC	165	SNP (transversion)	Substitution	32.1%	5.8e-115
G	Polymorphism	3506778	3506778	1	1	none	T -> A	ABC-F family ATP-binding cassette domain-containing protein CDS	1753	A -> G	ACC -> GCC	165	SNP (transition)	Substitution	32.1%	3e-120
T	Polymorphism	3506836	3506836	1	1	none	P -> L	ABC-F family ATP-binding cassette domain-containing protein CDS	1811	C -> T	CCG -> CTG	165	SNP (transition)	Substitution	32.1%	5e-152
G	Polymorphism	3507305	3507305	1	1	none	K -> N	aspartate kinase CDS	732	T -> G	AAA -> AAC	162	SNP (transversion)	Substitution	32.1%	3.7e-149
GA	Polymorphism	343520	343521	2	1	none	P -> D	tail fiber domain-containing protein CDS	874	CC -> GA	CCT -> GAT	178	Substitution	Substitution	32.0%	1.6e-173
CACTT	Polymorphism	343523	343526	3	2	none		tail fiber domain-containing protein CDS	877	TCGA -> CACTT		178	Insertion	Frame Shift	32.0%	9.5e-160
AA	Polymorphism	698163	698164	2	1	none	L -> N	ATP-binding cassette domain-containing protein CDS	274	CT -> AA	CTT -> AAT	147	Substitution	Substitution	32.0%	2.8e-135
T	Polymorphism	698197	698197	1	1	none	Y -> F	ATP-binding cassette domain-containing protein CDS	308	A -> T	TAT -> TTT	147	SNP (transversion)	Substitution	32.0%	2.2e-125
C	Polymorphism	698787	698787	1	1	none	H -> P	alpha/beta fold hydrolase CDS	146	A -> C	CAC -> CCC	150	SNP (transversion)	Substitution	32.0%	1.8e-118
C	Polymorphism	1871605	1871605	1	1	none	N -> K	tail fiber domain-containing protein CDS	2253	G -> C	AAC -> AAG	175	SNP (transversion)	Substitution	32.0%	3.7e-110
A	Polymorphism	1871702	1871702	1	1	none	T -> I	tail fiber domain-containing protein CDS	2156	G -> A	ACA -> ATA	172	SNP (transition)	Substitution	32.0%	3.9e-130
T	Polymorphism	1871787	1871787	1	1	none	F -> I	tail fiber domain-containing protein CDS	2071	A -> T	TTT -> ATT	172	SNP (transversion)	Substitution	32.0%	3.9e-130
ACC	Polymorphism	1871812	1871814	3	1	none	I -> G	tail fiber domain-containing protein CDS	2044	GAT -> ACC	ATC -> GGT	172	Substitution	Substitution	32.0%	3.9e-97
GGCAT	Polymorphism	1872214	1872218	4	2	none	SP -> NA	tail fiber domain-containing protein CDS	1640	AGGGC -> GGCAT	AGC,CCT -> AAT,GCC	172	Substitution	Substitution	32.0%	1.2e-127
GC	Polymorphism	2247628	2247629	2	1	none				TT -> GC		153	Substitution		32.0%	6.6e-149
	Polymorphism	2600752	2600752	1	1	none		BON domain-containing protein CDS	181	(G)5 -> (G)4		416	Deletion (tandem repeat)	Frame Shift	32.0%	2.8e-15
C	Polymorphism	2989104	2989104	1	1	none	M -> V	alpha/beta hydrolase CDS	481	T -> C	ATG -> GTG	197	SNP (transition)	Substitution	32.0%	3.9e-174
C	Polymorphism	3183834	3183834	1	1	none	D -> E	L,D-transpeptidase family protein CDS	432	A -> C	GAT -> GAG	181	SNP (transversion)	Substitution	32.0%	7.7e-149
GTCTG	Polymorphism	3184343	3184347	5	1	none				TGTAA -> GTCTG		175	Substitution		32.0%	5.7e-153
G	Polymorphism	3234136	3234136	1	1	none		tail fiber domain-containing protein CDS	2136	A -> G	ACT -> ACC	172	SNP (transition)	None	32.0%	4.2e-185
C	Polymorphism	3234482	3234482	1	1	none	S -> C	tail fiber domain-containing protein CDS	1790	G -> C	TCC -> TGC	172	SNP (transversion)	Substitution	32.0%	4.1e-152
TTAG	Polymorphism	3235163	3235166	4	1	none	DG -> AN	tail fiber domain-containing protein CDS	1106	CCGT -> TTAG	GAC,GGC -> GCT,AAC	175	Substitution	Substitution	32.0%	1.9e-182
GCAAC	Polymorphism	3235169	3235173	5	1	none	KY -> VA	tail fiber domain-containing protein CDS	1099	TACTT -> GCAAC	AAG,TAC -> GTT,GCC	175	Substitution	Substitution	32.0%	3.6e-158
TT	Polymorphism	3235177	3235178	2	1	none	I -> K	tail fiber domain-containing protein CDS	1094	AA -> TT	ATT -> AAA	175	Substitution	Substitution	32.0%	1.1e-143
A	Polymorphism	344527	344527	1	1	none		tail fiber domain-containing protein CDS	1881	C -> A	CGC -> CGA	185	SNP (transversion)	None	31.9%	8.5e-122
G	Polymorphism	344596	344596	1	1	none		tail fiber domain-containing protein CDS	1950	C -> G	GCC -> GCG	182	SNP (transversion)	None	31.9%	1.2e-177
T	Polymorphism	3183431	3183431	1	1	none				G -> T		182	SNP (transversion)		31.9%	1.1e-148
C	Polymorphism	3507105	3507105	1	1	none	P -> R	aspartate kinase CDS	932	G -> C	CCG -> CGG	166	SNP (transversion)	Substitution	31.9%	1.1e-130
GG	Polymorphism	343409	343410	2	1	none	L -> G	tail fiber domain-containing protein CDS	763	CT -> GG	CTG -> GGG	179	Substitution	Substitution	31.8%	1.5e-164
A	Polymorphism	697761	697761	1	1	none				T -> A		157	SNP (transversion)		31.8%	3e-123
A	Polymorphism	697763	697763	1	1	none				C -> A		157	SNP (transversion)		31.8%	3e-128
C	Polymorphism	697871	697871	1	1	none				T -> C		157	SNP (transition)		31.8%	2.9e-113
C	Polymorphism	2247600	2247600	1	1	none				A -> C		154	SNP (transversion)		31.8%	1.4e-130
T	Polymorphism	3234252	3234252	1	1	none	A -> T	tail fiber domain-containing protein CDS	2020	C -> T	GCT -> ACT	170	SNP (transition)	Substitution	31.8%	5.7e-160
ACGAT	Polymorphism	3235156	3235160	5	1	none	TK -> NR	tail fiber domain-containing protein CDS	1112	CTTGG -> ACGAT	ACC,AAG -> AAT,CGT	176	Substitution	Substitution	31.8%	1.8e-170
C	Polymorphism	233	233	1	1	none	K -> R	hypothetical protein CDS	485	T -> C	AAA -> AGA	189	SNP (transition)	Substitution	31.7%	1.2e-159
C	Polymorphism	343096	343096	1	1	none		tail fiber domain-containing protein CDS	450	A -> C	GCA -> GCC	183	SNP (transversion)	None	31.7%	1e-142
GG	Polymorphism	1871912	1871916	4	2	none	TG -> P	tail fiber domain-containing protein CDS	1942	CCCGT -> GG	ACG,GGG -> CCG	167	Deletion	Deletion	31.7%	1.6e-130
A	Polymorphism	2989116	2989116	1	1	none	R -> C	alpha/beta hydrolase CDS	469	G -> A	CGC -> TGC	199	SNP (transition)	Substitution	31.7%	1.6e-167
G	Polymorphism	3183388	3183388	1	1	none				A -> G		183	SNP (transition)		31.7%	1.5e-119
A	Polymorphism	3183587	3183587	1	1	none	D -> Y	L,D-transpeptidase family protein CDS	679	C -> A	GAT -> TAT	180	SNP (transversion)	Substitution	31.7%	1.2e-151
AC	Polymorphism	3183991	3183992	2	1	none	S -> V	L,D-transpeptidase family protein CDS	274	GA -> AC	TCG -> GTG	180	Substitution	Substitution	31.7%	8.7e-171
TTC	Polymorphism	3506409	3506411	2	2	none	I -> F	ABC-F family ATP-binding cassette domain-containing protein CDS	1384	ATT -> TTC	ATT -> TTC	164	Substitution	Substitution	31.7%	1.9e-139
CG	Polymorphism	3506424	3506425	2	1	none	V -> R	ABC-F family ATP-binding cassette domain-containing protein CDS	1399	GT -> CG	GTG -> CGG	164	Substitution	Substitution	31.7%	1.2e-112
G	Polymorphism	3507007	3507007	1	1	none	G -> R	aspartate kinase CDS	1030	C -> G	GGC -> CGC	167	SNP (transversion)	Substitution	31.7%	1.6e-130
CC	Polymorphism	3830414	3830415	2	1	none	Q -> G	hypothetical protein CDS	730	TG -> CC	CAG -> GGG	183	Substitution	Substitution	31.7%	6.7e-112
CG	Polymorphism	223	224	2	1	none	N -> T	hypothetical protein CDS	494	AT -> CG	AAT -> ACG	190	Substitution	Substitution	31.6%	5.3e-125
A	Polymorphism	413	413	1	1	none	N -> I	hypothetical protein CDS	305	T -> A	AAC -> ATC	196	SNP (transversion)	Substitution	31.6%	4.9e-171
AA	Polymorphism	343368	343369	2	1	none		tail fiber domain-containing protein CDS	722	TT -> AA		177	Substitution	Truncation	31.6%	7.9e-151
T	Polymorphism	1871448	1871448	1	1	none	A -> T	tail fiber domain-containing protein CDS	2410	C -> T	GCC -> ACC	177	SNP (transition)	Substitution	31.6%	9.5e-166
C	Polymorphism	1871713	1871713	1	1	none	D -> E	tail fiber domain-containing protein CDS	2145	A -> C	GAT -> GAG	171	SNP (transversion)	Substitution	31.6%	2e-127
GGT	Polymorphism	1872319	1872321	3	1	none	V -> T	tail fiber domain-containing protein CDS	1537	CAC -> GGT	GTG -> ACC	171	Substitution	Substitution	31.6%	3.7e-153
T	Polymorphism	2247273	2247273	1	1	none				A -> T		158	SNP (transversion)		31.6%	4.4e-133
G	Polymorphism	2247691	2247691	1	1	none				T -> G		152	SNP (transversion)		31.6%	3.9e-118
GTG	Polymorphism	3183675	3183677	2	2	none	K -> H	L,D-transpeptidase family protein CDS	589	TTT -> GTG	AAA -> CAC	177	Substitution	Substitution	31.6%	1.9e-149
TT	Polymorphism	3184518	3184519	2	1	none	G -> F	flagellar basal body-associated FliL family protein CDS	91	GG -> TT	GGT -> TTT	174	Substitution	Substitution	31.6%	1.3e-150
C	Polymorphism	3234223	3234223	1	1	none		tail fiber domain-containing protein CDS	2049	A -> C	GGT -> GGG	171	SNP (transversion)	None	31.6%	2.1e-154
C	Polymorphism	3234354	3234354	1	1	none	P -> A	tail fiber domain-containing protein CDS	1918	G -> C	CCG -> GCG	171	SNP (transversion)	Substitution	31.6%	7.5e-148
A	Polymorphism	407	407	1	1	none	N -> I	hypothetical protein CDS	311	T -> A	AAC -> ATC	197	SNP (transversion)	Substitution	31.5%	1.1e-164
G	Polymorphism	509	509	1	1	none	G -> A	hypothetical protein CDS	209	C -> G	GGC -> GCC	200	SNP (transversion)	Substitution	31.5%	1.2e-173
A	Polymorphism	342900	342900	1	1	none	T -> N	tail fiber domain-containing protein CDS	254	C -> A	ACC -> AAC	181	SNP (transversion)	Substitution	31.5%	3.6e-157
G	Polymorphism	343671	343671	1	1	none	Q -> R	tail fiber domain-containing protein CDS	1025	A -> G	CAG -> CGG	181	SNP (transition)	Substitution	31.5%	3.6e-157
C	Polymorphism	698727	698727	1	1	none	G -> A	alpha/beta fold hydrolase CDS	86	G -> C	GGG -> GCG	149	SNP (transversion)	Substitution	31.5%	2.3e-120
G	Polymorphism	2988793	2988793	1	1	none	K -> N	alpha/beta hydrolase CDS	792	T -> G	AAA -> AAC	197	SNP (transversion)	Substitution	31.5%	1.1e-164
C	Polymorphism	3183328	3183328	1	1	none	V -> L	Fe(3+) ABC transporter substrate-binding protein CDS	949	G -> C	GTG -> CTG	181	SNP (transversion)	Substitution	31.5%	1.1e-128
G	Polymorphism	3183524	3183524	1	1	none	E -> Q	L,D-transpeptidase family protein CDS	742	C -> G	GAA -> CAA	184	SNP (transversion)	Substitution	31.5%	6.1e-160
G	Polymorphism	3183830	3183830	1	1	none	S -> R	L,D-transpeptidase family protein CDS	436	T -> G	AGC -> CGC	181	SNP (transversion)	Substitution	31.5%	4.5e-140
TGC	Polymorphism	3184005	3184007	3	1	none	H -> A	L,D-transpeptidase family protein CDS	259	GTG -> TGC	CAC -> GCA	181	Substitution	Substitution	31.5%	1.8e-163
AA	Polymorphism	2988118	2988119	2	1	none	C -> N	hypothetical protein CDS	145	TG -> AA	TGT -> AAT	191 -> 192	Substitution	Substitution	31.4% -> 31.8%	9e-169
CGT	Polymorphism	1871794	1871796	2	2	none	A -> T	tail fiber domain-containing protein CDS	2062	GGC -> CGT	GCC -> ACG	172	Substitution	Substitution	31.4%	2.9e-103
GGT	Polymorphism	1871797	1871799	3	1	none	D -> T	tail fiber domain-containing protein CDS	2059	ATC -> GGT	GAT -> ACC	172	Substitution	Substitution	31.4%	5.9e-133
A	Polymorphism	2247370	2247370	1	1	none				C -> A		156	SNP (transversion)		31.4%	3.9e-135
AG	Polymorphism	3184587	3184588	2	1	none	V -> R	flagellar basal body-associated FliL family protein CDS	160	GT -> AG	GTG -> AGG	172	Substitution	Substitution	31.4%	3.9e-130
T	Polymorphism	3184591	3184591	1	1	none	D -> V	flagellar basal body-associated FliL family protein CDS	164	A -> T	GAT -> GTT	172	SNP (transversion)	Substitution	31.4%	7.2e-122
C	Polymorphism	3234180	3234180	1	1	none	F -> V	tail fiber domain-containing protein CDS	2092	A -> C	TTC -> GTC	172	SNP (transversion)	Substitution	31.4%	4.9e-165
A	Polymorphism	3506953	3506953	1	1	none	N -> Y	aspartate kinase CDS	1084	T -> A	AAT -> TAT	169	SNP (transversion)	Substitution	31.4%	2.9e-167
CC	Polymorphism	1871522	1871523	2	1	none	Q -> G	tail fiber domain-containing protein CDS	2335	TG -> CC	CAA -> GGA	175 -> 176	Substitution	Substitution	31.3% -> 31.4%	4.2e-145
G	Polymorphism	461	461	1	1	none	N -> T	hypothetical protein CDS	257	T -> G	AAC -> ACC	198	SNP (transversion)	Substitution	31.3%	1.5e-133
AC	Polymorphism	343754	343756	2	2	none		tail fiber domain-containing protein CDS	1108	GAT -> AC		182	Deletion	Frame Shift	31.3%	3.2e-134
T	Polymorphism	344581	344581	1	1	none		tail fiber domain-containing protein CDS	1935	C -> T	TCC -> TCT	182	SNP (transition)	None	31.3%	6.5e-140
C	Polymorphism	2247876	2247876	1	1	none				G -> C		150	SNP (transversion)		31.3%	6.8e-125
AA	Polymorphism	2988160	2988161	2	1	none	V -> N	hypothetical protein CDS	187	GT -> AA	GTC -> AAC	192	Substitution	Substitution	31.3%	4.1e-153
T	Polymorphism	2988170	2988170	1	1	none	Y -> F	hypothetical protein CDS	197	A -> T	TAT -> TTT	192	SNP (transversion)	Substitution	31.3%	3.7e-159
A	Polymorphism	2989534	2989534	1	1	none		alpha/beta hydrolase CDS	51	T -> A	GCA -> GCT	201	SNP (transversion)	None	31.3%	2.7e-148
G	Polymorphism	3183043	3183043	1	1	none	I -> V	Fe(3+) ABC transporter substrate-binding protein CDS	664	A -> G	ATC -> GTC	179	SNP (transition)	Substitution	31.3%	8e-160
A	Polymorphism	3183405	3183405	1	1	none				T -> A		182	SNP (transversion)		31.3%	1.1e-162
AT	Polymorphism	3184021	3184022	2	1	none	S -> I	L,D-transpeptidase family protein CDS	244	GA -> AT	TCC -> ATC	182	Substitution	Substitution	31.3%	1.2e-157
T	Polymorphism	3184471	3184471	1	1	none	A -> V	flagellar basal body-associated FliL family protein CDS	44	C -> T	GCC -> GTC	176	SNP (transition)	Substitution	31.3%	5.9e-146
GCACT	Polymorphism	3235147	3235151	5	1	none	AP -> EC	tail fiber domain-containing protein CDS	1121	CGGAG -> GCACT	GCT,CCG -> GAG,TGC	176	Substitution	Substitution	31.3%	5.9e-164
GC	Polymorphism	3506853	3506854	2	1	none	I -> A	aspartate kinase CDS	1183	AT -> GC	ATT -> GCT	166	Substitution	Substitution	31.3%	7.7e-151
C	Polymorphism	3506894	3506894	1	1	none		aspartate kinase CDS	1143	G -> C	GCC -> GCG	166	SNP (transversion)	None	31.3%	2.7e-143
C	Polymorphism	3830298	3830298	1	1	none				T -> C		182	SNP (transition)		31.3%	3.7e-117
T	Polymorphism	3830304	3830304	1	1	none				G -> T		182	SNP (transversion)		31.3%	3.7e-117
A	Polymorphism	697745	697745	1	1	none				G -> A		157	SNP (transition)		31.2%	2.2e-115
T	Polymorphism	2247342	2247342	1	1	none				C -> T		157	SNP (transition)		31.2%	2.8e-120
CC	Polymorphism	2247544	2247545	2	1	none				TT -> CC		154	Substitution		31.2%	3.4e-132
A	Polymorphism	2988081	2988081	1	1	none	M -> I	hypothetical protein CDS	108	G -> A	ATG -> ATA	189	SNP (transition)	Substitution	31.2%	1.1e-144
C	Polymorphism	3233492	3233492	1	1	none	L -> R	tail fiber domain-containing protein CDS	2780	A -> C	CTG -> CGG	154	SNP (transversion)	Substitution	31.2%	2.1e-127
ACA	Polymorphism	344459	344461	3	1	none	F -> T	tail fiber domain-containing protein CDS	1813	TTC -> ACA	TTC -> ACA	183 -> 185	Substitution	Substitution	31.1% -> 31.4%	1.1e-175
GTG	Polymorphism	202	204	3	1	none	G -> H	hypothetical protein CDS	514	CCC -> GTG	GGG -> CAC	190	Substitution	Substitution	31.1%	5.8e-156
A	Polymorphism	343119	343119	1	1	none	L -> H	tail fiber domain-containing protein CDS	473	T -> A	CTT -> CAT	183	SNP (transversion)	Substitution	31.1%	1.2e-179
G	Polymorphism	343182	343182	1	1	none	T -> S	tail fiber domain-containing protein CDS	536	C -> G	ACT -> AGT	183	SNP (transversion)	Substitution	31.1%	1.5e-162
	Polymorphism	344451	344452	2	1	none		tail fiber domain-containing protein CDS	1805	-TG		183	Deletion	Frame Shift	31.1%	1.9e-145
ATAT	Polymorphism	344454	344457	4	1	none	AA -> DI	tail fiber domain-containing protein CDS	1808	CGGC -> ATAT	GCG,GCC -> GAT,ATC	183	Substitution	Substitution	31.1%	1.2e-179
A	Polymorphism	344815	344815	1	1	none		tail fiber domain-containing protein CDS	2169	G -> A	GCG -> GCA	183	SNP (transition)	None	31.1%	9.4e-140
T	Polymorphism	698184	698184	1	1	none		ATP-binding cassette domain-containing protein CDS	295	A -> T		148	SNP (transversion)	Truncation	31.1%	2.9e-108
G	Polymorphism	1871918	1871919	2	1	none		tail fiber domain-containing protein CDS	1939	CC -> G		167	Deletion	Frame Shift	31.1%	1.3e-143
A	Polymorphism	2247825	2247825	1	1	none				G -> A		151	SNP (transition)		31.1%	4e-134
A	Polymorphism	2247924	2247924	1	1	none				G -> A		148	SNP (transition)		31.1%	4.8e-145
G	Polymorphism	3183389	3183389	1	1	none				T -> G		183	SNP (transversion)		31.1%	2.3e-128
C	Polymorphism	3183900	3183900	1	1	none		L,D-transpeptidase family protein CDS	366	T -> C	ACA -> ACG	180	SNP (transition)	None	31.1%	1.2e-159
TT	Polymorphism	3183978	3183979	2	1	none	T -> K	L,D-transpeptidase family protein CDS	287	GG -> TT	ACC -> AAA	180	Substitution	Substitution	31.1%	5.9e-149
G	Polymorphism	3184055	3184055	1	1	none	N -> H	L,D-transpeptidase family protein CDS	211	T -> G	AAT -> CAT	183	SNP (transversion)	Substitution	31.1%	7.7e-157
T	Polymorphism	3506366	3506366	1	1	none		ABC-F family ATP-binding cassette domain-containing protein CDS	1341	G -> T	TCG -> TCT	164	SNP (transversion)	None	31.1%	2.9e-135
G	Polymorphism	3506395	3506395	1	1	none	V -> G	ABC-F family ATP-binding cassette domain-containing protein CDS	1370	T -> G	GTG -> GGG	164	SNP (transversion)	Substitution	31.1%	3.6e-130
TTCTTC	Polymorphism	3506418	3506423	6	1	none	QP -> FF	ABC-F family ATP-binding cassette domain-containing protein CDS	1393	CAGCCG -> TTCTTC	CAG,CCG -> TTC,TTC	164	Substitution	Substitution	31.1%	3.3e-106
G	Polymorphism	3506901	3506901	1	1	none	V -> A	aspartate kinase CDS	1136	A -> G	GTC -> GCC	167	SNP (transition)	Substitution	31.1%	1.6e-153
C	Polymorphism	3506969	3506969	1	1	none	N -> K	aspartate kinase CDS	1068	A -> C	AAT -> AAG	167	SNP (transversion)	Substitution	31.1%	3.9e-143
GT	Polymorphism	3830416	3830417	2	1	none	I -> N	hypothetical protein CDS	728	AA -> GT	ATT -> AAC	183 -> 184	Substitution	Substitution	31.0% -> 31.1%	6.8e-117
ACA	Polymorphism	64	66	3	1	none	N -> C	hypothetical protein CDS	652	GTT -> ACA	AAC -> TGT	187	Substitution	Substitution	31.0%	5e-145
AA	Polymorphism	70	71	2	1	none	N -> I	hypothetical protein CDS	647	GT -> AA	AAC -> ATT	187	Substitution	Substitution	31.0%	2.4e-148
	Polymorphism	1232776	1232776	1	1	none				(T)6 -> (T)5		377	Deletion (tandem repeat)		31.0%	5.4e-20
G	Polymorphism	2247526	2247526	1	1	none				T -> G		155	SNP (transversion)		31.0%	2.8e-103
C	Polymorphism	2988354	2988354	1	1	none	Q -> H	hypothetical protein CDS	381	A -> C	CAA -> CAC	187	SNP (transversion)	Substitution	31.0%	7.4e-148
AAAT	Polymorphism	3184521	3184524	4	1	none	AG -> KC	flagellar basal body-associated FliL family protein CDS	94	GCTG -> AAAT	GCT,GGT -> AAA,TGT	174	Substitution	Substitution	31.0%	2.3e-152
AAA	Polymorphism	3184527	3184529	3	1	none	G -> K	flagellar basal body-associated FliL family protein CDS	100	GGT -> AAA	GGT -> AAA	174	Substitution	Substitution	31.0%	1.5e-141
C	Polymorphism	3235258	3235258	1	1	none		tail fiber domain-containing protein CDS	1014	A -> C	GTT -> GTG	174	SNP (transversion)	None	31.0%	6.1e-127
A	Polymorphism	3235267	3235267	1	1	none		tail fiber domain-containing protein CDS	1005	G -> A	GCC -> GCT	174	SNP (transition)	None	31.0%	2.5e-132
	Polymorphism	3506472	3506474	3	1	none	Q ->	ABC-F family ATP-binding cassette domain-containing protein CDS	1447	-CAA	CAA ->	164 -> 165	Deletion	Deletion	30.9% -> 31.1%	6.5e-125
TCTTACA	Polymorphism	342902	342908	7	1	none	KMF -> SYI	tail fiber domain-containing protein CDS	256	AAGATGT -> TCTTACA	AAG,ATG,TTC -> TCT,TAC,ATC	181	Substitution	Substitution	30.9%	2.9e-164
GG	Polymorphism	343634	343635	2	1	none	T -> G	tail fiber domain-containing protein CDS	988	AC -> GG	ACC -> GGC	181	Substitution	Substitution	30.9%	9.6e-152
CGG	Polymorphism	1872373	1872375	3	1	none	L -> P	tail fiber domain-containing protein CDS	1483	TAA -> CGG	TTA -> CCG	171 -> 172	Substitution	Substitution	30.8% -> 31.0%	1.6e-136
C	Polymorphism	434	434	1	1	none	N -> S	hypothetical protein CDS	284	T -> C	AAC -> AGC	195	SNP (transition)	Substitution	30.8%	1.1e-158
CGA	Polymorphism	343751	343753	3	1	none	V -> R	tail fiber domain-containing protein CDS	1105	GTC -> CGA	GTC -> CGA	182	Substitution	Substitution	30.8%	3.9e-144
T	Polymorphism	1871741	1871741	1	1	none		tail fiber domain-containing protein CDS	2117	G -> T		172	SNP (transversion)	Truncation	30.8%	2.1e-124
TG	Polymorphism	1871800	1871801	2	1	none	Y -> S	tail fiber domain-containing protein CDS	2057	AT -> TG	TAT -> TCA	172	Substitution	Substitution	30.8%	1.3e-146
A	Polymorphism	2990201	2990201	1	1	none		hypothetical protein CDS	105	G -> A	AAC -> AAT	198	SNP (transition)	None	30.8%	5.6e-137
G	Polymorphism	3183399	3183399	1	1	none				C -> G		182	SNP (transversion)		30.8%	3.8e-148
T	Polymorphism	3183422	3183422	1	1	none				G -> T		182	SNP (transversion)		30.8%	9.6e-154
AC	Polymorphism	3184034	3184035	2	1	none	EN -> EY	L,D-transpeptidase family protein CDS	231	TT -> AC	GAA,AAC -> GAG,TAC	182	Substitution	Substitution	30.8%	5.3e-157
AAT	Polymorphism	3184578	3184580	2	2	none	E -> N	flagellar basal body-associated FliL family protein CDS	151	GAG -> AAT	GAG -> AAT	172	Substitution	Substitution	30.8%	6.9e-125
G	Polymorphism	3234366	3234366	1	1	none		tail fiber domain-containing protein CDS	1906	T -> G	AGA -> CGA	172	SNP (transversion)	None	30.8%	7e-151
C	Polymorphism	3234415	3234415	1	1	none		tail fiber domain-containing protein CDS	1857	A -> C	GGT -> GGG	169	SNP (transversion)	None	30.8%	1.3e-137
TA	Polymorphism	3234487	3234488	2	1	none	G -> V	tail fiber domain-containing protein CDS	1784	AC -> TA	GGT -> GTA	172	Substitution	Substitution	30.8%	7.8e-176
AGTCACA	Polymorphism	3234527	3234532	6	1	none		tail fiber domain-containing protein CDS	1740	CCATTT -> AGTCACA		172	Insertion	Frame Shift	30.8%	1.2e-156
C	Polymorphism	3506176	3506176	1	1	none	E -> A	ABC-F family ATP-binding cassette domain-containing protein CDS	1151	A -> C	GAA -> GCA	156	SNP (transversion)	Substitution	30.8%	7e-132
AAA	Polymorphism	698076	698078	2	2	none	D -> K	ATP-binding cassette domain-containing protein CDS	187	GAT -> AAA	GAT -> AAA	149 -> 150	Substitution	Substitution	30.7% -> 30.9%	1.3e-118
C	Polymorphism	254	254	1	1	none	N -> S	hypothetical protein CDS	464	T -> C	AAT -> AGT	189	SNP (transition)	Substitution	30.7%	2.5e-153
C	Polymorphism	342871	342871	1	1	none		tail fiber domain-containing protein CDS	225	T -> C	GGT -> GGC	176	SNP (transition)	None	30.7%	1.3e-153
A	Polymorphism	698687	698687	1	1	none	G -> R	alpha/beta fold hydrolase CDS	46	G -> A	GGA -> AGA	150	SNP (transition)	Substitution	30.7%	6.2e-131
T	Polymorphism	698853	698853	1	1	none	G -> V	alpha/beta fold hydrolase CDS	212	G -> T	GGC -> GTC	150	SNP (transversion)	Substitution	30.7%	2.5e-149
TG	Polymorphism	698973	698974	2	1	none	R -> L	alpha/beta fold hydrolase CDS	332	GC -> TG	CGC -> CTG	150	Substitution	Substitution	30.7%	1.4e-129
A	Polymorphism	2247678	2247678	1	1	none				G -> A		150	SNP (transition)		30.7%	2.3e-103
T	Polymorphism	2988125	2988125	1	1	none	K -> M	hypothetical protein CDS	152	A -> T	AAG -> ATG	192	SNP (transversion)	Substitution	30.7%	6.6e-162
TTACGAA	Polymorphism	2988387	2988393	7	1	none	GTM -> GYE	hypothetical protein CDS	414	CACTATG -> TTACGAA	GGC,ACT,ATG -> GGT,TAC,GAA	189	Substitution	Substitution	30.7%	1.4e-118
G	Polymorphism	2989146	2989146	1	1	none	G -> R	alpha/beta hydrolase CDS	439	C -> G	GGT -> CGT	199	SNP (transversion)	Substitution	30.7%	8.8e-198
T	Polymorphism	3183608	3183608	1	1	none	Y -> N	L,D-transpeptidase family protein CDS	658	A -> T	TAT -> AAT	179	SNP (transversion)	Substitution	30.7%	5.7e-151
TAT	Polymorphism	3184443	3184445	2	2	none	E -> Y	flagellar basal body-associated FliL family protein CDS	16	GAG -> TAT	GAG -> TAT	176	Substitution	Substitution	30.7%	1.4e-127
G	Polymorphism	3506879	3506879	1	1	none	Q -> H	aspartate kinase CDS	1158	C -> G	CAG -> CAC	166	SNP (transversion)	Substitution	30.7%	4.8e-140
G	Polymorphism	3506882	3506882	1	1	none	K -> N	aspartate kinase CDS	1155	C -> G	AAG -> AAC	166	SNP (transversion)	Substitution	30.7%	9.4e-125
C	Polymorphism	3507096	3507096	1	1	none	I -> S	aspartate kinase CDS	941	A -> C	ATC -> AGC	166	SNP (transversion)	Substitution	30.7%	6.1e-135
	Polymorphism	315136	315136	1	1	none		hypothetical protein CDS	555	(A)6 -> (A)5		382	Deletion (tandem repeat)	Frame Shift	30.6%	1.1e-46
C	Polymorphism	343040	343040	1	1	none	S -> P	tail fiber domain-containing protein CDS	394	T -> C	TCG -> CCG	183	SNP (transition)	Substitution	30.6%	8.8e-165
A	Polymorphism	343059	343059	1	1	none		tail fiber domain-containing protein CDS	413	C -> A		183	SNP (transversion)	Truncation	30.6%	3.3e-131
G	Polymorphism	343595	343595	1	1	none	S -> G	tail fiber domain-containing protein CDS	949	A -> G	AGC -> GGC	180	SNP (transition)	Substitution	30.6%	2.6e-156
G	Polymorphism	697856	697856	1	1	none				A -> G		157	SNP (transition)		30.6%	6.3e-127
GCGGGTCACGCC	Polymorphism	698145	698146	1	2	none		ATP-binding cassette domain-containing protein CDS	256	CT -> GCGGGTCACGCC		147	Insertion	Frame Shift	30.6%	4.6e-119
A	Polymorphism	3183959	3183959	1	1	none	V -> F	L,D-transpeptidase family protein CDS	307	C -> A	GTC -> TTC	180	SNP (transversion)	Substitution	30.6%	8e-140
TC	Polymorphism	3184069	3184070	2	1	none	T -> E	L,D-transpeptidase family protein CDS	196	GT -> TC	ACG -> GAG	183	Substitution	Substitution	30.6%	7.3e-144
T	Polymorphism	3234000	3234000	1	1	none	L -> M	tail fiber domain-containing protein CDS	2272	A -> T	TTG -> ATG	170	SNP (transversion)	Substitution	30.6%	1.9e-163
T	Polymorphism	3830348	3830348	1	1	none	I -> N	hypothetical protein CDS	797	A -> T	ATC -> AAC	183	SNP (transversion)	Substitution	30.6%	1.9e-114
G	Polymorphism	450	450	1	1	none	N -> H	hypothetical protein CDS	268	T -> G	AAT -> CAT	197	SNP (transversion)	Substitution	30.5%	2.2e-134
T	Polymorphism	343335	343335	1	1	none	A -> V	tail fiber domain-containing protein CDS	689	C -> T	GCT -> GTT	177	SNP (transition)	Substitution	30.5%	1.2e-169
A	Polymorphism	1871438	1871438	1	1	none	E -> V	tail fiber domain-containing protein CDS	2420	T -> A	GAG -> GTG	177	SNP (transversion)	Substitution	30.5%	4.8e-148
G	Polymorphism	2247540	2247540	1	1	none				T -> G		154	SNP (transversion)		30.5%	2.1e-91
A	Polymorphism	2247560	2247560	1	1	none				C -> A		154	SNP (transversion)		30.5%	6e-129
G	Polymorphism	2247562	2247562	1	1	none				T -> G		154	SNP (transversion)		30.5%	1.8e-105
A	Polymorphism	2247586	2247586	1	1	none				C -> A		154	SNP (transversion)		30.5%	3.6e-110
G	Polymorphism	2247702	2247702	1	1	none				T -> G		154	SNP (transversion)		30.5%	6e-129
A	Polymorphism	2247793	2247793	1	1	none				C -> A		154	SNP (transversion)		30.5%	1.2e-133
G	Polymorphism	2988886	2988886	1	1	none		alpha/beta hydrolase CDS	699	A -> G	CTT -> CTC	197	SNP (transition)	None	30.5%	2.3e-170
A	Polymorphism	3235261	3235261	1	1	none		tail fiber domain-containing protein CDS	1011	G -> A	GAC -> GAT	174	SNP (transition)	None	30.5%	7.3e-156
G	Polymorphism	3506393	3506393	1	1	none		ABC-F family ATP-binding cassette domain-containing protein CDS	1368	C -> G	CGC -> CGG	164	SNP (transversion)	None	30.5%	3.7e-102
CCA	Polymorphism	3506415	3506417	2	2	none	A -> P	ABC-F family ATP-binding cassette domain-containing protein CDS	1390	GCG -> CCA	GCG -> CCA	164	Substitution	Substitution	30.5%	1.4e-132
C	Polymorphism	3506735	3506735	1	1	none		ABC-F family ATP-binding cassette domain-containing protein CDS	1710	G -> C	CCG -> CCC	164	SNP (transversion)	None	30.5%	3.9e-112
A	Polymorphism	3506981	3506981	1	1	none	Q -> H	aspartate kinase CDS	1056	T -> A	CAA -> CAT	167	SNP (transversion)	Substitution	30.5%	1.1e-129
A	Polymorphism	3507074	3507074	1	1	none	E -> D	aspartate kinase CDS	963	C -> A	GAG -> GAT	167	SNP (transversion)	Substitution	30.5%	1.4e-124
G	Polymorphism	3507083	3507083	1	1	none		aspartate kinase CDS	954	C -> G	GTG -> GTC	167	SNP (transversion)	None	30.5%	1.1e-129
TG	Polymorphism	214	215	2	1	none	Y -> S	hypothetical protein CDS	503	GT -> TG	TAC -> TCA	190 -> 191	Substitution	Substitution	30.4% -> 30.5%	1.9e-159
A	Polymorphism	275	275	1	1	none	G -> V	hypothetical protein CDS	443	C -> A	GGA -> GTA	191	SNP (transversion)	Substitution	30.4%	2e-141
CACG	Polymorphism	342895	342898	4	1	none	SG -> ST	tail fiber domain-containing protein CDS	249	GGGC -> CACG	TCG,GGC -> TCC,ACG	181	Substitution	Substitution	30.4%	6.6e-154
CAA	Polymorphism	343640	343642	2	2	none	Y -> Q	tail fiber domain-containing protein CDS	994	TAC -> CAA	TAC -> CAA	181	Substitution	Substitution	30.4%	3.6e-134
G	Polymorphism	698173	698173	1	1	none	V -> G	ATP-binding cassette domain-containing protein CDS	284	T -> G	GTG -> GGG	148	SNP (transversion)	Substitution	30.4%	2.1e-123
TG	Polymorphism	1872259	1872260	2	1	none	G -> A	tail fiber domain-containing protein CDS	1598	GC -> TG	GGC -> GCA	171	Substitution	Substitution	30.4%	1.3e-170
T	Polymorphism	1872406	1872406	1	1	none		tail fiber domain-containing protein CDS	1452	G -> T	GGC -> GGA	171	SNP (transversion)	None	30.4%	4.3e-158
A	Polymorphism	2247954	2247954	1	1	none				T -> A		148	SNP (transversion)		30.4%	2.1e-132
G	Polymorphism	3233527	3233527	1	1	none		tail fiber domain-containing protein CDS	2745	A -> G	AAT -> AAC	158	SNP (transition)	None	30.4%	3.7e-141
TAA	Polymorphism	3184515	3184517	3	1	none		flagellar basal body-associated FliL family protein CDS	88	ATG -> TAA		174 -> 175	Substitution	Truncation	30.3% -> 30.5%	3.1e-146
GCGTA	Polymorphism	74	78	5	1	none	GN -> YA	hypothetical protein CDS	640	TTTCC -> GCGTA	GGA,AAT -> TAC,GCT	188	Substitution	Substitution	30.3%	1.4e-127
GA	Polymorphism	116	117	2	1	none	N -> S	hypothetical protein CDS	601	TT -> GA	AAC -> TCC	188	Substitution	Substitution	30.3%	2.7e-152
G	Polymorphism	359	359	1	1	none	N -> T	hypothetical protein CDS	359	T -> G	AAC -> ACC	195	SNP (transversion)	Substitution	30.3%	1.2e-149
A	Polymorphism	470	470	1	1	none	N -> I	hypothetical protein CDS	248	T -> A	AAC -> ATC	198	SNP (transversion)	Substitution	30.3%	3.2e-146
G	Polymorphism	1871351	1871351	1	1	none	G -> A	tail fiber domain-containing protein CDS	2507	C -> G	GGG -> GCG	178	SNP (transversion)	Substitution	30.3%	2.8e-153
C	Polymorphism	1871626	1871626	1	1	none		tail fiber domain-containing protein CDS	2232	A -> C	GGT -> GGG	175	SNP (transversion)	None	30.3%	3.2e-129
A	Polymorphism	2247615	2247615	1	1	none				G -> A		155	SNP (transition)		30.3%	4.3e-124
C	Polymorphism	2247617	2247617	1	1	none				T -> C		155	SNP (transition)		30.3%	8.6e-129
AACA	Polymorphism	3235181	3235184	4	1	none	GQ -> VL	tail fiber domain-containing protein CDS	1088	TGAC -> AACA	GGT,CAG -> GTG,TTG	175	Substitution	Substitution	30.3%	2.7e-149
T	Polymorphism	3505863	3505863	1	1	none	A -> S	ABC-F family ATP-binding cassette domain-containing protein CDS	838	G -> T	GCG -> TCG	155	SNP (transversion)	Substitution	30.3%	1.7e-133
T	Polymorphism	3506800	3506800	1	1	none	W -> L	ABC-F family ATP-binding cassette domain-containing protein CDS	1775	G -> T	TGG -> TTG	165	SNP (transversion)	Substitution	30.3%	6e-147
TTGAA	Polymorphism	2988376	2988380	5	1	none	NF -> LN	hypothetical protein CDS	403	AACTT -> TTGAA	AAC,TTC -> TTG,AAC	188 -> 189	Substitution	Substitution	30.2% -> 30.3%	3.2e-108
AG	Polymorphism	119	120	2	1	none	N -> L	hypothetical protein CDS	598	TT -> AG	AAC -> CTC	189	Substitution	Substitution	30.2%	1.2e-165
GGATAA	Polymorphism	226	231	6	1	none	GS -> LS	hypothetical protein CDS	487	ACTGCC -> GGATAA	GGC,AGT -> TTA,TCC	189	Substitution	Substitution	30.2%	2.1e-114
GCC	Polymorphism	1872289	1872291	3	1	none	Q -> G	tail fiber domain-containing protein CDS	1567	CTG -> GCC	CAG -> GGC	169	Substitution	Substitution	30.2%	2.8e-133
C	Polymorphism	1872982	1872982	1	1	none		tail fiber domain-containing protein CDS	876	A -> C	GCT -> GCG	179	SNP (transversion)	None	30.2%	2.5e-142
A	Polymorphism	2989193	2989193	1	1	none	T -> I	alpha/beta hydrolase CDS	392	G -> A	ACC -> ATC	199	SNP (transition)	Substitution	30.2%	4.8e-182
G	Polymorphism	2990120	2990120	1	1	none		hypothetical protein CDS	186	C -> G	CTG -> CTC	202	SNP (transversion)	None	30.2%	6.5e-173
G	Polymorphism	2990142	2990142	1	1	none	I -> T	hypothetical protein CDS	164	A -> G	ATC -> ACC	202	SNP (transition)	Substitution	30.2%	4.1e-185
GT	Polymorphism	3184023	3184024	2	1	none	G -> D	L,D-transpeptidase family protein CDS	242	AC -> GT	GGT -> GAC	182	Substitution	Substitution	30.2%	1e-155
AGCAGG	Polymorphism	3184026	3184031	5	2	none	KT -> PA	L,D-transpeptidase family protein CDS	235	GGTTTT -> AGCAGG	AAA,ACC -> CCT,GCT	182	Substitution	Substitution	30.2%	4.1e-146
TT	Polymorphism	3184563	3184564	2	1	none	S -> F	flagellar basal body-associated FliL family protein CDS	136	AG -> TT	AGC -> TTC	172	Substitution	Substitution	30.2%	3.2e-127
GAT	Polymorphism	3184569	3184571	2	2	none	K -> D	flagellar basal body-associated FliL family protein CDS	142	AAG -> GAT	AAG -> GAT	172	Substitution	Substitution	30.2%	3.5e-111
GTTT	Polymorphism	3184573	3184576	4	1	none	IT -> SF	flagellar basal body-associated FliL family protein CDS	146	TCAC -> GTTT	ATC,ACC -> AGT,TTC	172	Substitution	Substitution	30.2%	1.8e-125
TTACC	Polymorphism	3234490	3234494	4	2	none		tail fiber domain-containing protein CDS	1778	ATTGA -> TTACC		172	Substitution	Truncation	30.2%	8.2e-143
C	Polymorphism	3506926	3506926	1	1	none	S -> G	aspartate kinase CDS	1111	T -> C	AGC -> GGC	169	SNP (transition)	Substitution	30.2%	1.4e-139
GCCTGT	Polymorphism	3184557	3184562	6	1	none	WE -> AC	flagellar basal body-associated FliL family protein CDS	130	TGGGAA -> GCCTGT	TGG,GAA -> GCC,TGT	172 -> 173	Substitution	Substitution	30.1% -> 30.2%	5.4e-114
A	Polymorphism	51	51	1	1	none		hypothetical protein CDS	667	C -> A		186	SNP (transversion)	Truncation	30.1%	5.7e-114
C	Polymorphism	697850	697850	1	1	none				T -> C		156	SNP (transition)		30.1%	3e-119
GGACGT	Polymorphism	698214	698219	6	1	none	SE -> GR	ATP-binding cassette domain-containing protein CDS	325	TCTGAA -> GGACGT	TCT,GAA -> GGA,CGT	146	Substitution	Substitution	30.1%	9.8e-106
G	Polymorphism	1871580	1871580	1	1	none	N -> H	tail fiber domain-containing protein CDS	2278	T -> G	AAT -> CAT	176	SNP (transversion)	Substitution	30.1%	1.5e-155
A	Polymorphism	2247711	2247711	1	1	none				T -> A		153	SNP (transversion)		30.1%	1.8e-107
	Polymorphism	2749382	2749382	1	1	none				(A)8 -> (A)7		418	Deletion (tandem repeat)		30.1%	5e-83
G	Polymorphism	2989368	2989368	1	1	none	K -> Q	alpha/beta hydrolase CDS	217	T -> G	AAG -> CAG	196	SNP (transversion)	Substitution	30.1%	2.8e-161
T	Polymorphism	3183375	3183375	1	1	none				C -> T		183	SNP (transition)		30.1%	2.4e-161
GGT	Polymorphism	3184038	3184040	3	1	none	R -> T	L,D-transpeptidase family protein CDS	226	ACG -> GGT	CGT -> ACC	183	Substitution	Substitution	30.1%	1e-137
GA	Polymorphism	3184041	3184042	2	1	none	K -> I	L,D-transpeptidase family protein CDS	224	TT -> GA	AAA -> ATC	183	Substitution	Substitution	30.1%	2.8e-146
CTT	Polymorphism	3184044	3184046	2	2	none	D -> K	L,D-transpeptidase family protein CDS	220	GTC -> CTT	GAC -> AAG	183	Substitution	Substitution	30.1%	8.6e-136
TTGGAT	Polymorphism	3184047	3184052	5	2	none	LF -> IQ	L,D-transpeptidase family protein CDS	214	GAAAAG -> TTGGAT	CTT,TTC -> ATC,CAA	183	Substitution	Substitution	30.1%	6.3e-128
TTC	Polymorphism	3184056	3184058	3	1	none	P -> E	L,D-transpeptidase family protein CDS	208	GGG -> TTC	CCC -> GAA	183	Substitution	Substitution	30.1%	1.1e-143
CCA	Polymorphism	3184060	3184062	3	1	none	NY -> NG	L,D-transpeptidase family protein CDS	204	TAG -> CCA	AAC,TAT -> AAT,GGT	183	Substitution	Substitution	30.1%	1.2e-138
GCG	Polymorphism	3184065	3184067	3	1	none	T -> R	L,D-transpeptidase family protein CDS	199	CGT -> GCG	ACG -> CGC	183	Substitution	Substitution	30.1%	1.3e-150
A	Polymorphism	3184071	3184071	1	1	none		L,D-transpeptidase family protein CDS	195	G -> A	TTC -> TTT	183	SNP (transition)	None	30.1%	7.5e-145
TGCTATT	Polymorphism	3184645	3184651	6	2	none	TMD -> MLF	flagellar basal body-associated FliL family protein CDS	218	CCATGGA -> TGCTATT	ACC,ATG,GAT -> ATG,CTA,TTT	173	Substitution	Substitution	30.1%	7.8e-133
C	Polymorphism	3505892	3505892	1	1	none		ABC-F family ATP-binding cassette domain-containing protein CDS	867	T -> C	GTT -> GTC	153	SNP (transition)	None	30.1%	1.1e-116
C	Polymorphism	3506352	3506352	1	1	none	E -> Q	ABC-F family ATP-binding cassette domain-containing protein CDS	1327	G -> C	GAG -> CAG	163	SNP (transversion)	Substitution	30.1%	1.5e-109
A	Polymorphism	3506710	3506710	1	1	none	F -> Y	ABC-F family ATP-binding cassette domain-containing protein CDS	1685	T -> A	TTC -> TAC	163	SNP (transversion)	Substitution	30.1%	1.9e-114
C	Polymorphism	3507020	3507020	1	1	none		aspartate kinase CDS	1017	G -> C	ACC -> ACG	166	SNP (transversion)	None	30.1%	8.1e-117
CC	Polymorphism	3830315	3830316	2	1	none	S -> G	hypothetical protein CDS	829	GA -> CC	TCT -> GGT	183	Substitution	Substitution	30.1%	2.3e-110
GTG	Polymorphism	698073	698075	3	1	none	S -> V	ATP-binding cassette domain-containing protein CDS	184	TCT -> GTG	TCT -> GTG	149 -> 150	Substitution	Substitution	30.0% -> 30.2%	2.1e-118
AAG	Polymorphism	1872280	1872282	3	1	none	T -> L	tail fiber domain-containing protein CDS	1576	TGT -> AAG	ACA -> CTT	169 -> 170	Substitution	Substitution	30.0% -> 30.2%	5.9e-147
G	Polymorphism	651	651	1	1	none	V -> L	hypothetical protein CDS	67	C -> G	GTT -> CTT	203	SNP (transversion)	Substitution	30.0%	9.2e-173
GA	Polymorphism	698031	698032	2	1	none	S -> D	ATP-binding cassette domain-containing protein CDS	142	TC -> GA	TCC -> GAC	150	Substitution	Substitution	30.0%	5.2e-136
C	Polymorphism	698665	698665	1	1	none		alpha/beta fold hydrolase CDS	24	G -> C	CTG -> CTC	150	SNP (transversion)	None	30.0%	4.2e-114
T	Polymorphism	2247856	2247856	1	1	none				C -> T		150	SNP (transition)		30.0%	4.3e-123
T	Polymorphism	2988249	2988249	1	1	none		hypothetical protein CDS	276	G -> T	GCG -> GCT	190	SNP (transversion)	None	30.0%	2e-161
T	Polymorphism	3183628	3183628	1	1	none	L -> Q	L,D-transpeptidase family protein CDS	638	A -> T	CTG -> CAG	180	SNP (transversion)	Substitution	30.0%	1.4e-147
T	Polymorphism	3183866	3183866	1	1	none	S -> T	L,D-transpeptidase family protein CDS	400	A -> T	TCC -> ACC	180	SNP (transversion)	Substitution	30.0%	8.8e-137
GAT	Polymorphism	3183984	3183986	3	1	none	P -> I	L,D-transpeptidase family protein CDS	280	AGG -> GAT	CCT -> ATC	180	Substitution	Substitution	30.0%	1.2e-140
C	Polymorphism	3233670	3233670	1	1	none	T -> A	tail fiber domain-containing protein CDS	2602	T -> C	ACG -> GCG	160	SNP (transition)	Substitution	30.0%	3e-131
C	Polymorphism	3234047	3234047	1	1	none	F -> C	tail fiber domain-containing protein CDS	2225	A -> C	TTT -> TGT	170	SNP (transversion)	Substitution	30.0%	1e-154
G	Polymorphism	3507356	3507356	1	1	none		aspartate kinase CDS	681	A -> G	CTT -> CTC	160	SNP (transition)	None	30.0%	1.2e-145
TTG	Polymorphism	91	93	2	2	none	N -> Q	hypothetical protein CDS	625	GTT -> TTG	AAC -> CAA	187	Substitution	Substitution	29.9%	6.6e-154
G	Polymorphism	344521	344521	1	1	none	D -> E	tail fiber domain-containing protein CDS	1875	C -> G	GAC -> GAG	184	SNP (transversion)	Substitution	29.9%	3.5e-172
A	Polymorphism	697782	697782	1	1	none				C -> A		157	SNP (transversion)		29.9%	4.3e-119
C	Polymorphism	697869	697869	1	1	none				G -> C		157	SNP (transversion)		29.9%	5.2e-105
T	Polymorphism	697943	697943	1	1	none	E -> D	ATP-binding cassette domain-containing protein CDS	54	A -> T	GAA -> GAT	154	SNP (transversion)	Substitution	29.9%	2.6e-130
TT	Polymorphism	1871444	1871445	2	1	none	G -> K	tail fiber domain-containing protein CDS	2413	CC -> TT	GGA -> AAA	177	Substitution	Substitution	29.9%	1.8e-126
CCAGC	Polymorphism	1872338	1872342	5	1	none	IS -> AG	tail fiber domain-containing protein CDS	1516	GAGAT -> CCAGC	ATC,TCG -> GCT,GGG	174	Substitution	Substitution	29.9%	2.5e-132
C	Polymorphism	2247536	2247536	1	1	none				T -> C		154	SNP (transition)		29.9%	8.2e-80
G	Polymorphism	2247619	2247619	1	1	none				T -> G		154	SNP (transversion)		29.9%	6.6e-135
G	Polymorphism	2247819	2247819	1	1	none				T -> G		154	SNP (transversion)		29.9%	2.6e-130
C	Polymorphism	2989101	2989101	1	1	none	F -> V	alpha/beta hydrolase CDS	484	A -> C	TTC -> GTC	197	SNP (transversion)	Substitution	29.9%	3.2e-155
G	Polymorphism	3506681	3506681	1	1	none		ABC-F family ATP-binding cassette domain-containing protein CDS	1656	A -> G	AAA -> AAG	164	SNP (transition)	None	29.9%	2.7e-114
TA	Polymorphism	1872377	1872378	2	1	none	G -> Y	tail fiber domain-containing protein CDS	1480	CC -> TA	GGT -> TAT	170 -> 171	Substitution	Substitution	29.8% -> 30.0%	2e-139
AG	Polymorphism	85	86	2	1	none	G -> A	hypothetical protein CDS	632	TC -> AG	GGA -> GCT	187 -> 188	Substitution	Substitution	29.8% -> 29.9%	1.2e-144
C	Polymorphism	83	83	1	1	none	N -> S	hypothetical protein CDS	635	T -> C	AAC -> AGC	188	SNP (transition)	Substitution	29.8%	8.2e-153
GAC	Polymorphism	343628	343630	2	2	none	H -> D	tail fiber domain-containing protein CDS	982	CAT -> GAC	CAT -> GAC	181	Substitution	Substitution	29.8%	1.1e-158
GC	Polymorphism	343632	343633	2	1	none	E -> G	tail fiber domain-containing protein CDS	986	AA -> GC	GAA -> GGC	181	Substitution	Substitution	29.8%	1.1e-139
C	Polymorphism	344607	344607	1	1	none	V -> A	tail fiber domain-containing protein CDS	1961	T -> C	GTG -> GCG	181	SNP (transition)	Substitution	29.8%	3.2e-158
A	Polymorphism	344719	344719	1	1	none		tail fiber domain-containing protein CDS	2073	G -> A	CAG -> CAA	181	SNP (transition)	None	29.8%	2e-147
GA	Polymorphism	698028	698029	2	1	none	L -> D	ATP-binding cassette domain-containing protein CDS	139	CT -> GA	CTT -> GAT	151	Substitution	Substitution	29.8%	2.9e-144
C	Polymorphism	1871309	1871309	1	1	none	K -> R	tail fiber domain-containing protein CDS	2549	T -> C	AAA -> AGA	178	SNP (transition)	Substitution	29.8%	3e-155
C	Polymorphism	1871353	1871353	1	1	none		tail fiber domain-containing protein CDS	2505	G -> C	GCC -> GCG	178	SNP (transversion)	None	29.8%	1.2e-144
C	Polymorphism	1871712	1871712	1	1	none	W -> G	tail fiber domain-containing protein CDS	2146	A -> C	TGG -> GGG	171	SNP (transversion)	Substitution	29.8%	3.6e-134
CC	Polymorphism	1872398	1872399	2	1	none	T -> G	tail fiber domain-containing protein CDS	1459	GT -> CC	ACC -> GGC	171	Substitution	Substitution	29.8%	8e-122
	Polymorphism	2331880	2331881	2	1	none		hypothetical protein CDS	35	(AA)3 -> (AA)2		382	Deletion (tandem repeat)	Frame Shift	29.8%	4.8e-18
G	Polymorphism	2989025	2989025	1	1	none	R -> P	alpha/beta hydrolase CDS	560	C -> G	CGT -> CCT	198	SNP (transversion)	Substitution	29.8%	4.5e-155
G	Polymorphism	2989304	2989304	1	1	none	N -> T	alpha/beta hydrolase CDS	281	T -> G	AAT -> ACT	198	SNP (transversion)	Substitution	29.8%	4.5e-155
G	Polymorphism	3183894	3183894	1	1	none		L,D-transpeptidase family protein CDS	372	A -> G	ATT -> ATC	181	SNP (transition)	None	29.8%	8.1e-153
C	Polymorphism	3184935	3184935	1	1	none				T -> C		171	SNP (transition)		29.8%	7e-119
A	Polymorphism	3234194	3234194	1	1	none	A -> V	tail fiber domain-containing protein CDS	2078	G -> A	GCG -> GTG	171	SNP (transition)	Substitution	29.8%	1.9e-149
G	Polymorphism	3234197	3234197	1	1	none	S -> T	tail fiber domain-containing protein CDS	2075	C -> G	AGT -> ACT	171	SNP (transversion)	Substitution	29.8%	2.9e-139
G	Polymorphism	3234387	3234387	1	1	none	S -> P	tail fiber domain-containing protein CDS	1885	A -> G	TCG -> CCG	171	SNP (transition)	Substitution	29.8%	4.5e-129
G	Polymorphism	3506963	3506963	1	1	none	L -> F	aspartate kinase CDS	1074	C -> G	TTG -> TTC	168	SNP (transversion)	Substitution	29.8%	1.7e-146
GTCA	Polymorphism	1871890	1871892	2	2	none		tail fiber domain-containing protein CDS	1966	ATT -> GTCA		171 -> 172	Insertion	Truncation	29.7% -> 29.8%	5.6e-152
G	Polymorphism	344742	344742	1	1	none	T -> S	tail fiber domain-containing protein CDS	2096	C -> G	ACT -> AGT	182	SNP (transversion)	Substitution	29.7%	7.1e-142
C	Polymorphism	344803	344803	1	1	none		tail fiber domain-containing protein CDS	2157	T -> C	GGT -> GGC	182	SNP (transition)	None	29.7%	1.1e-152
GGC	Polymorphism	1871818	1871820	3	1	none	L -> A	tail fiber domain-containing protein CDS	2038	CAG -> GGC	CTG -> GCC	172	Substitution	Substitution	29.7%	2.5e-100
A	Polymorphism	2247354	2247354	1	1	none				G -> A		158	SNP (transition)		29.7%	7.4e-105
A	Polymorphism	2247453	2247453	1	1	none				G -> A		158	SNP (transition)		29.7%	3.1e-114
A	Polymorphism	2247501	2247501	1	1	none				G -> A		155	SNP (transition)		29.7%	5.8e-121
A	Polymorphism	2247963	2247963	1	1	none				C -> A		148	SNP (transversion)		29.7%	3.7e-142
C	Polymorphism	3183415	3183415	1	1	none				T -> C		182	SNP (transition)		29.7%	7.3e-169
A	Polymorphism	3184566	3184566	1	1	none	P -> T	flagellar basal body-associated FliL family protein CDS	139	C -> A	CCC -> ACC	172	SNP (transversion)	Substitution	29.7%	1e-118
AAT	Polymorphism	3184635	3184637	3	1	none	L -> N	flagellar basal body-associated FliL family protein CDS	208	TTG -> AAT	TTG -> AAT	172	Substitution	Substitution	29.7%	3.9e-130
T	Polymorphism	3234175	3234175	1	1	none		tail fiber domain-containing protein CDS	2097	A -> T	CCT -> CCA	172	SNP (transversion)	None	29.7%	3.3e-144
A	Polymorphism	3234187	3234187	1	1	none		tail fiber domain-containing protein CDS	2085	C -> A	CCG -> CCT	172	SNP (transversion)	None	29.7%	2.1e-154
T	Polymorphism	3234306	3234306	1	1	none	V -> I	tail fiber domain-containing protein CDS	1966	C -> T	GTT -> ATT	172	SNP (transition)	Substitution	29.7%	5.2e-134
C	Polymorphism	373	373	1	1	none		hypothetical protein CDS	345	T -> C	GTA -> GTG	196	SNP (transition)	None	29.6%	7.6e-164
A	Polymorphism	485	485	1	1	none	N -> I	hypothetical protein CDS	233	T -> A	AAC -> ATC	199	SNP (transversion)	Substitution	29.6%	1.8e-125
GGCGGT	Polymorphism	1872292	1872297	4	3	none	AT -> TA	tail fiber domain-containing protein CDS	1561	CGTTGC -> GGCGGT	GCA,ACG -> ACC,GCC	169	Substitution	Substitution	29.6%	3.8e-135
T	Polymorphism	2247687	2247687	1	1	none				G -> T		152	SNP (transversion)		29.6%	8.4e-105
G	Polymorphism	2247690	2247690	1	1	none				A -> G		152	SNP (transition)		29.6%	2.6e-100
	Polymorphism	2755505	2755505	1	1	none		secA CDS	2358	(A)6 -> (A)5		433	Deletion (tandem repeat)	Frame Shift	29.6%	9.2e-29
T	Polymorphism	2988042	2988042	1	1	none	M -> I	hypothetical protein CDS	69	G -> T	ATG -> ATT	189	SNP (transversion)	Substitution	29.6%	6.2e-108
TTT	Polymorphism	2989203	2989205	3	1	none		alpha/beta hydrolase CDS	380	CCA -> TTT		199	Substitution	Truncation	29.6%	7.1e-161
A	Polymorphism	2989234	2989234	1	1	none		alpha/beta hydrolase CDS	351	G -> A	CCC -> CCT	199	SNP (transition)	None	29.6%	1e-166
G	Polymorphism	2989763	2989763	1	1	none	E -> D	hypothetical protein CDS	543	T -> G	GAA -> GAC	203	SNP (transversion)	Substitution	29.6%	1.9e-145
C	Polymorphism	3183951	3183951	1	1	none		L,D-transpeptidase family protein CDS	315	A -> C	GTT -> GTG	179	SNP (transversion)	None	29.6%	2.2e-160
G	Polymorphism	3233542	3233542	1	1	none		tail fiber domain-containing protein CDS	2730	A -> G	CTT -> CTC	159	SNP (transition)	None	29.6%	2.9e-142
A	Polymorphism	3233758	3233758	1	1	none		tail fiber domain-containing protein CDS	2514	G -> A	CGC -> CGT	162	SNP (transition)	None	29.6%	6e-131
T	Polymorphism	3506961	3506961	1	1	none	T -> K	aspartate kinase CDS	1076	G -> T	ACG -> AAG	169	SNP (transversion)	Substitution	29.6%	2.4e-126
CA	Polymorphism	163	164	2	1	none	N -> M	hypothetical protein CDS	554	GT -> CA	AAC -> ATG	190	Substitution	Substitution	29.5%	2.9e-165
CTA	Polymorphism	199	201	2	2	none		hypothetical protein CDS	517	ATT -> CTA		190	Substitution	Truncation	29.5%	1.1e-132
CAC	Polymorphism	208	210	3	1	none	N -> V	hypothetical protein CDS	508	ATT -> CAC	AAT -> GTG	190	Substitution	Substitution	29.5%	1.7e-159
GGG	Polymorphism	211	213	3	1	none	G -> P	hypothetical protein CDS	505	TCC -> GGG	GGA -> CCC	190	Substitution	Substitution	29.5%	2.4e-144
G	Polymorphism	342849	342849	1	1	none	V -> G	tail fiber domain-containing protein CDS	203	T -> G	GTG -> GGG	173	SNP (transversion)	Substitution	29.5%	5.9e-139
GAAAAG	Polymorphism	698040	698045	5	2	none	IE -> EK	ATP-binding cassette domain-containing protein CDS	151	ATCGAA -> GAAAAG	ATC,GAA -> GAA,AAG	149	Substitution	Substitution	29.5%	2.5e-101
TTGT	Polymorphism	698047	698050	4	1	none	PN -> LV	ATP-binding cassette domain-containing protein CDS	158	CCAA -> TTGT	CCC,AAC -> CTT,GTC	149	Substitution	Substitution	29.5%	3.2e-128
TCG	Polymorphism	698055	698057	3	1	none	G -> S	ATP-binding cassette domain-containing protein CDS	166	GGT -> TCG	GGT -> TCG	149	Substitution	Substitution	29.5%	2.7e-117
CC	Polymorphism	698062	698063	2	1	none	V -> A	ATP-binding cassette domain-containing protein CDS	173	TG -> CC	GTG -> GCC	149	Substitution	Substitution	29.5%	7.9e-127
ATGCT	Polymorphism	698065	698069	5	1	none	II -> NA	ATP-binding cassette domain-containing protein CDS	176	TCATC -> ATGCT	ATC,ATC -> AAT,GCT	149	Substitution	Substitution	29.5%	3.1e-124
GC	Polymorphism	698709	698710	2	1	none	T -> S	alpha/beta fold hydrolase CDS	68	CT -> GC	ACT -> AGC	149	Substitution	Substitution	29.5%	8e-138
A	Polymorphism	698723	698723	1	1	none	Q -> K	alpha/beta fold hydrolase CDS	82	C -> A	CAG -> AAG	149	SNP (transversion)	Substitution	29.5%	5.1e-120
A	Polymorphism	698748	698748	1	1	none	L -> Q	alpha/beta fold hydrolase CDS	107	T -> A	CTG -> CAG	149	SNP (transversion)	Substitution	29.5%	8.2e-129
T	Polymorphism	1871736	1871736	1	1	none	G -> R	tail fiber domain-containing protein CDS	2122	C -> T	GGG -> AGG	173	SNP (transition)	Substitution	29.5%	1.1e-123
C	Polymorphism	1872759	1872759	1	1	none	T -> A	tail fiber domain-containing protein CDS	1099	T -> C	ACA -> GCA	176	SNP (transition)	Substitution	29.5%	1.6e-136
T	Polymorphism	2247360	2247360	1	1	none				C -> T		156	SNP (transition)		29.5%	5e-107
T	Polymorphism	2247911	2247911	1	1	none				C -> T		149	SNP (transition)		29.5%	5.1e-120
TATT	Polymorphism	2988322	2988325	3	2	none	KR -> YC	hypothetical protein CDS	349	AAAC -> TATT	AAA,CGC -> TAT,TGC	190	Substitution	Substitution	29.5%	3.5e-153
C	Polymorphism	2988614	2988614	1	1	none	E -> G	alpha/beta hydrolase CDS	971	T -> C	GAA -> GGA	193	SNP (transition)	Substitution	29.5%	6.9e-144
T	Polymorphism	2989185	2989185	1	1	none	L -> I	alpha/beta hydrolase CDS	400	G -> T	CTT -> ATT	200	SNP (transversion)	Substitution	29.5%	2.3e-178
CTT	Polymorphism	3183540	3183542	2	2	none	Y -> K	L,D-transpeptidase family protein CDS	724	GTA -> CTT	TAC -> AAG	183	Substitution	Substitution	29.5%	2.3e-158
ACC	Polymorphism	3184638	3184640	3	1	none	V -> T	flagellar basal body-associated FliL family protein CDS	211	GTT -> ACC	GTT -> ACC	173	Substitution	Substitution	29.5%	4.4e-113
GCC	Polymorphism	3184641	3184643	3	1	none	Y -> A	flagellar basal body-associated FliL family protein CDS	214	TAT -> GCC	TAT -> GCC	173	Substitution	Substitution	29.5%	4.8e-115
TCTTC	Polymorphism	3184660	3184664	4	2	none	TV -> IF	flagellar basal body-associated FliL family protein CDS	233	CGGTG -> TCTTC	ACG,GTG -> ATC,TTC	173	Substitution	Substitution	29.5%	1.9e-127
C	Polymorphism	3233930	3233930	1	1	none	N -> S	tail fiber domain-containing protein CDS	2342	T -> C	AAC -> AGC	166	SNP (transition)	Substitution	29.5%	2.9e-148
AG	Polymorphism	3506820	3506821	2	1	none	Y -> S	ABC-F family ATP-binding cassette domain-containing protein CDS	1795	TA -> AG	TAT -> AGT	166	Substitution	Substitution	29.5%	1.6e-140
CCGTT	Polymorphism	3830405	3830409	5	1	none	SK -> NG	hypothetical protein CDS	736	TTTGA -> CCGTT	TCA,AAG -> AAC,GGG	183	Substitution	Substitution	29.5%	1.5e-102
CAC	Polymorphism	1872298	1872300	3	1	none	S -> V	tail fiber domain-containing protein CDS	1558	GGA -> CAC	TCC -> GTG	169 -> 170	Substitution	Substitution	29.4% -> 29.6%	6.7e-144
CATAA	Polymorphism	3184434	3184438	4	2	none	EA -> HK	flagellar basal body-associated FliL family protein CDS	7	GAAGC -> CATAA	GAA,GCA -> CAT,AAA	176 -> 177	Substitution	Substitution	29.4% -> 29.5%	1.2e-117
TG	Polymorphism	88	89	2	1	none	N -> T	hypothetical protein CDS	629	GT -> TG	AAC -> ACA	187	Substitution	Substitution	29.4%	1.2e-153
G	Polymorphism	452	452	1	1	none	N -> T	hypothetical protein CDS	266	T -> G	AAT -> ACT	197	SNP (transversion)	Substitution	29.4%	3.9e-123
C	Polymorphism	1871249	1871249	1	1	none	F -> C	tail fiber domain-containing protein CDS	2609	A -> C	TTT -> TGT	180	SNP (transversion)	Substitution	29.4%	1.2e-149
T	Polymorphism	1872904	1872904	1	1	none	N -> K	tail fiber domain-containing protein CDS	954	A -> T	AAT -> AAA	177	SNP (transversion)	Substitution	29.4%	3.5e-131
C	Polymorphism	1872998	1872998	1	1	none	N -> S	tail fiber domain-containing protein CDS	860	T -> C	AAT -> AGT	180	SNP (transition)	Substitution	29.4%	1.8e-128
A	Polymorphism	2247734	2247734	1	1	none				T -> A		153	SNP (transversion)		29.4%	1.1e-86
T	Polymorphism	2247750	2247750	1	1	none				G -> T		153	SNP (transversion)		29.4%	3.7e-100
GGT	Polymorphism	2989174	2989176	2	2	none	S -> T	alpha/beta hydrolase CDS	409	AGA -> GGT	TCT -> ACC	201	Substitution	Substitution	29.4%	4.5e-155
G	Polymorphism	3183183	3183183	1	1	none	F -> L	Fe(3+) ABC transporter substrate-binding protein CDS	804	C -> G	TTC -> TTG	177	SNP (transversion)	Substitution	29.4%	3.5e-131
A	Polymorphism	3183590	3183590	1	1	none	V -> F	L,D-transpeptidase family protein CDS	676	C -> A	GTC -> TTC	180	SNP (transversion)	Substitution	29.4%	7.1e-118
T	Polymorphism	3183854	3183854	1	1	none	H -> N	L,D-transpeptidase family protein CDS	412	G -> T	CAC -> AAC	180	SNP (transversion)	Substitution	29.4%	2.4e-144
T	Polymorphism	3184432	3184431	0	1	none		flagellar basal body-associated FliL family protein CDS	5	+T		177	Insertion	Frame Shift	29.4%	5.4e-126
A	Polymorphism	3184732	3184732	1	1	none	G -> D	flagellar basal body-associated FliL family protein CDS	305	G -> A	GGT -> GAT	170	SNP (transition)	Substitution	29.4%	3.4e-121
GA	Polymorphism	3184752	3184753	2	1	none	P -> E	flagellar basal body-associated FliL family protein CDS	325	CC -> GA	CCG -> GAG	170	Substitution	Substitution	29.4%	1.6e-144
T	Polymorphism	3233782	3233782	1	1	none	D -> E	tail fiber domain-containing protein CDS	2490	A -> T	GAT -> GAA	163	SNP (transversion)	Substitution	29.4%	2.2e-140
T	Polymorphism	3233996	3233996	1	1	none	F -> Y	tail fiber domain-containing protein CDS	2276	A -> T	TTC -> TAC	170	SNP (transversion)	Substitution	29.4%	3.5e-146
G	Polymorphism	3234023	3234023	1	1	none	C -> S	tail fiber domain-containing protein CDS	2249	C -> G	TGT -> TCT	170	SNP (transversion)	Substitution	29.4%	3.5e-151
C	Polymorphism	3234067	3234067	1	1	none		tail fiber domain-containing protein CDS	2205	G -> C	GCC -> GCG	170	SNP (transversion)	None	29.4%	3.5e-141
T	Polymorphism	3234394	3234394	1	1	none		tail fiber domain-containing protein CDS	1878	C -> T	ACG -> ACA	170	SNP (transition)	None	29.4%	3.5e-161
TGGAT	Polymorphism	1872367	1872371	5	1	none	TG -> NP	tail fiber domain-containing protein CDS	1487	ACCCG -> TGGAT	ACG,GGT -> AAT,CCA	172 -> 174	Substitution	Substitution	29.3% -> 29.7%	3.1e-124
GGCA	Polymorphism	698034	698037	4	1	none	KE -> GK	ATP-binding cassette domain-containing protein CDS	145	AAAG -> GGCA	AAA,GAG -> GGC,AAG	149 -> 150	Substitution	Substitution	29.3% -> 29.5%	5.5e-114
CCTA	Polymorphism	3184552	3184555	4	1	none		flagellar basal body-associated FliL family protein CDS	125	TGGG -> CCTA		173 -> 174	Substitution	Truncation	29.3% -> 29.5%	1.2e-111
TT	Polymorphism	95	96	2	1	none	G -> K	hypothetical protein CDS	622	CC -> TT	GGG -> AAG	188	Substitution	Substitution	29.3%	5e-143
CTA	Polymorphism	97	99	2	2	none		hypothetical protein CDS	619	GTT -> CTA		188	Substitution	Truncation	29.3%	1.6e-120
TAAACT	Polymorphism	109	114	5	2	none	GN -> SL	hypothetical protein CDS	604	ATTTCC -> TAAACT	GGA,AAT -> AGT,TTA	188	Substitution	Substitution	29.3%	1e-120
A	Polymorphism	313	313	1	1	none		hypothetical protein CDS	405	G -> A	TAC -> TAT	191	SNP (transition)	None	29.3%	2.2e-124
TT	Polymorphism	343625	343626	2	1	none	A -> F	tail fiber domain-containing protein CDS	979	GC -> TT	GCT -> TTT	181	Substitution	Substitution	29.3%	2e-147
G	Polymorphism	344522	344522	1	1	none	I -> V	tail fiber domain-containing protein CDS	1876	A -> G	ATC -> GTC	184	SNP (transition)	Substitution	29.3%	9.2e-158
T	Polymorphism	344689	344689	1	1	none		tail fiber domain-containing protein CDS	2043	G -> T	CCG -> CCT	181	SNP (transversion)	None	29.3%	6.7e-139
G	Polymorphism	698166	698166	1	1	none	Y -> D	ATP-binding cassette domain-containing protein CDS	277	T -> G	TAC -> GAC	147	SNP (transversion)	Substitution	29.3%	4.3e-117
A	Polymorphism	698978	698978	1	1	none	V -> I	alpha/beta fold hydrolase CDS	337	G -> A	GTT -> ATT	150	SNP (transition)	Substitution	29.3%	2.9e-124
C	Polymorphism	3183827	3183827	1	1	none	R -> G	L,D-transpeptidase family protein CDS	439	G -> C	CGC -> GGC	181	SNP (transversion)	Substitution	29.3%	2.6e-128
G	Polymorphism	3183889	3183889	1	1	none	I -> T	L,D-transpeptidase family protein CDS	377	A -> G	ATT -> ACT	181	SNP (transition)	Substitution	29.3%	3.4e-144
G	Polymorphism	3184534	3184533	0	1	none		flagellar basal body-associated FliL family protein CDS	107	+G		174	Insertion	Frame Shift	29.3%	5.3e-149
C	Polymorphism	3233847	3233847	1	1	none	L -> V	tail fiber domain-containing protein CDS	2425	G -> C	CTG -> GTG	164	SNP (transversion)	Substitution	29.3%	1.2e-130
C	Polymorphism	3233912	3233912	1	1	none	T -> S	tail fiber domain-containing protein CDS	2360	G -> C	ACC -> AGC	164	SNP (transversion)	Substitution	29.3%	1.9e-135
TAA	Polymorphism	3506661	3506663	3	1	none		ABC-F family ATP-binding cassette domain-containing protein CDS	1636	GGC -> TAA		164	Substitution	Truncation	29.3%	4.1e-127
A	Polymorphism	3507218	3507218	1	1	none		aspartate kinase CDS	819	C -> A	CCG -> CCT	164	SNP (transversion)	None	29.3%	4.7e-121
ACT	Polymorphism	342890	342892	3	1	none	G -> T	tail fiber domain-containing protein CDS	244	GGC -> ACT	GGC -> ACT	178 -> 179	Substitution	Substitution	29.2% -> 29.6%	2.9e-152
GT	Polymorphism	1872311	1872312	2	1	none	G -> T	tail fiber domain-containing protein CDS	1546	CC -> GT	GGC -> ACC	170 -> 171	Substitution	Substitution	29.2% -> 29.4%	4.3e-134
A	Polymorphism	429	429	1	1	none	G -> W	hypothetical protein CDS	289	C -> A	GGG -> TGG	195	SNP (transversion)	Substitution	29.2%	1.4e-143
C	Polymorphism	342789	342789	1	1	none	L -> P	tail fiber domain-containing protein CDS	143	T -> C	CTT -> CCT	171	SNP (transition)	Substitution	29.2%	4.9e-141
GCAGGCAAA	Polymorphism	344468	344476	9	1	none	LSP -> AGK	tail fiber domain-containing protein CDS	1822	CTTTCTCCT -> GCAGGCAAA	CTT,TCT,CCT -> GCA,GGC,AAA	185	Substitution	Substitution	29.2%	1.3e-128
G	Polymorphism	697932	697932	1	1	none	K -> E	ATP-binding cassette domain-containing protein CDS	43	A -> G	AAA -> GAA	154	SNP (transition)	Substitution	29.2%	5.5e-118
C	Polymorphism	1871201	1871201	1	1	none	H -> R	tail fiber domain-containing protein CDS	2657	T -> C	CAC -> CGC	178	SNP (transition)	Substitution	29.2%	2e-141
C	Polymorphism	1871688	1871688	1	1	none	S -> A	tail fiber domain-containing protein CDS	2170	A -> C	TCG -> GCG	171	SNP (transversion)	Substitution	29.2%	4.9e-136
AT	Polymorphism	1872266	1872267	2	1	none	A -> I	tail fiber domain-containing protein CDS	1591	GC -> AT	GCT -> ATT	171	Substitution	Substitution	29.2%	3.4e-165
GGC	Polymorphism	1872403	1872405	2	2	none	T -> A	tail fiber domain-containing protein CDS	1453	TGT -> GGC	ACA -> GCC	171	Substitution	Substitution	29.2%	4.2e-142
C	Polymorphism	1872618	1872618	1	1	none	T -> A	tail fiber domain-containing protein CDS	1240	T -> C	ACT -> GCT	171	SNP (transition)	Substitution	29.2%	4.8e-121
C	Polymorphism	2247537	2247537	1	1	none				G -> C		154	SNP (transversion)		29.2%	3.3e-64
A	Polymorphism	2247538	2247538	1	1	none				T -> A		154	SNP (transversion)		29.2%	4e-73
G	Polymorphism	2247558	2247558	1	1	none				T -> G		154	SNP (transversion)		29.2%	4.6e-82
AG	Polymorphism	2988157	2988158	2	1	none	A -> R	hypothetical protein CDS	184	GC -> AG	GCG -> AGG	192	Substitution	Substitution	29.2%	2.2e-133
G	Polymorphism	3183115	3183115	1	1	none	N -> D	Fe(3+) ABC transporter substrate-binding protein CDS	736	A -> G	AAC -> GAC	178	SNP (transition)	Substitution	29.2%	1.3e-146
G	Polymorphism	3183696	3183696	1	1	none	K -> N	L,D-transpeptidase family protein CDS	570	T -> G	AAA -> AAC	178	SNP (transversion)	Substitution	29.2%	2e-141
ATC	Polymorphism	3183705	3183707	2	2	none	K -> D	L,D-transpeptidase family protein CDS	559	CTT -> ATC	AAG -> GAT	178	Substitution	Substitution	29.2%	1.1e-145
G	Polymorphism	3184948	3184948	1	1	none				A -> G		171	SNP (transition)		29.2%	4.5e-106
T	Polymorphism	3233702	3233702	1	1	none	G -> D	tail fiber domain-containing protein CDS	2570	C -> T	GGC -> GAC	161	SNP (transition)	Substitution	29.2%	3.5e-123
CC	Polymorphism	3234278	3234279	2	1	none	I -> G	tail fiber domain-containing protein CDS	1993	AT -> CC	ATC -> GGC	171	Substitution	Substitution	29.2%	5e-151
C	Polymorphism	3234288	3234288	1	1	none	T -> A	tail fiber domain-containing protein CDS	1984	T -> C	ACA -> GCA	171	SNP (transition)	Substitution	29.2%	4.7e-116
TTC	Polymorphism	187	189	2	2	none	N -> E	hypothetical protein CDS	529	GTT -> TTC	AAC -> GAA	189	Substitution	Substitution	29.1%	5.7e-122
T	Polymorphism	343304	343304	1	1	none	P -> S	tail fiber domain-containing protein CDS	658	C -> T	CCG -> TCG	179	SNP (transition)	Substitution	29.1%	6.9e-131
G	Polymorphism	343308	343308	1	1	none	A -> G	tail fiber domain-containing protein CDS	662	C -> G	GCT -> GGT	179	SNP (transversion)	Substitution	29.1%	4.4e-136
T	Polymorphism	343379	343379	1	1	none	R -> C	tail fiber domain-containing protein CDS	733	C -> T	CGT -> TGT	179	SNP (transition)	Substitution	29.1%	2.9e-167
T	Polymorphism	343405	343405	1	1	none		tail fiber domain-containing protein CDS	759	A -> T	GGA -> GGT	179	SNP (transversion)	None	29.1%	7.2e-157
T	Polymorphism	344842	344842	1	1	none		tail fiber domain-containing protein CDS	2196	G -> T	CTG -> CTT	182	SNP (transversion)	None	29.1%	1.5e-170
A	Polymorphism	697718	697718	1	1	none				C -> A		158	SNP (transversion)		29.1%	6.5e-116
TG	Polymorphism	698019	698020	2	1	none	L -> W	ATP-binding cassette domain-containing protein CDS	130	CT -> TG	CTG -> TGG	151	Substitution	Substitution	29.1%	2.7e-110
GA	Polymorphism	1871489	1871490	2	1	none	V -> S	tail fiber domain-containing protein CDS	2368	AC -> GA	GTG -> TCG	175	Substitution	Substitution	29.1%	2.3e-148
T	Polymorphism	1871598	1871598	1	1	none	L -> M	tail fiber domain-containing protein CDS	2260	G -> T	CTG -> ATG	175	SNP (transversion)	Substitution	29.1%	1.2e-138
ATCGG	Polymorphism	1871822	1871826	5	1	none	GH -> PI	tail fiber domain-containing protein CDS	2032	TGTCC -> ATCGG	GGA,CAT -> CCG,ATT	172	Substitution	Substitution	29.1%	5.3e-102
C	Polymorphism	2247305	2247305	1	1	none				T -> C		158	SNP (transition)		29.1%	6.5e-116
T	Polymorphism	2247928	2247928	1	1	none				C -> T		148	SNP (transition)		29.1%	3e-121
T	Polymorphism	2247938	2247938	1	1	none				C -> T		148	SNP (transition)		29.1%	1.9e-138
T	Polymorphism	2988310	2988310	1	1	none		hypothetical protein CDS	337	G -> T		189	SNP (transversion)	Truncation	29.1%	1.9e-138
G	Polymorphism	2989093	2989093	1	1	none		alpha/beta hydrolase CDS	492	A -> G	GAT -> GAC	196	SNP (transition)	None	29.1%	7.9e-155
AA	Polymorphism	2989117	2989118	2	1	none	S -> I	alpha/beta hydrolase CDS	467	GC -> AA	AGC -> ATT	199	Substitution	Substitution	29.1%	1.5e-170
C	Polymorphism	2989195	2989195	1	1	none	N -> K	alpha/beta hydrolase CDS	390	G -> C	AAC -> AAG	199	SNP (transversion)	Substitution	29.1%	3.4e-169
C	Polymorphism	2990085	2990085	1	1	none	N -> S	hypothetical protein CDS	221	T -> C	AAC -> AGC	203	SNP (transition)	Substitution	29.1%	8.3e-184
G	Polymorphism	3183034	3183034	1	1	none	L -> V	Fe(3+) ABC transporter substrate-binding protein CDS	655	C -> G	CTG -> GTG	179	SNP (transversion)	Substitution	29.1%	2.8e-141
G	Polymorphism	3183040	3183040	1	1	none	P -> A	Fe(3+) ABC transporter substrate-binding protein CDS	661	C -> G	CCT -> GCT	179	SNP (transversion)	Substitution	29.1%	1.8e-146
T	Polymorphism	3183411	3183411	1	1	none				G -> T		182	SNP (transversion)		29.1%	9.5e-139
C	Polymorphism	3183472	3183472	1	1	none	N -> S	L,D-transpeptidase family protein CDS	794	T -> C	AAC -> AGC	182	SNP (transition)	Substitution	29.1%	1.2e-154
G	Polymorphism	3183651	3183651	1	1	none		L,D-transpeptidase family protein CDS	615	A -> G	ATT -> ATC	179	SNP (transition)	None	29.1%	1.8e-146
C	Polymorphism	3183728	3183728	1	1	none	K -> E	L,D-transpeptidase family protein CDS	538	T -> C	AAA -> GAA	179	SNP (transition)	Substitution	29.1%	2.8e-141
A	Polymorphism	3183919	3183919	1	1	none	Y -> F	L,D-transpeptidase family protein CDS	347	T -> A	TAT -> TTT	179	SNP (transversion)	Substitution	29.1%	1.7e-120
AG	Polymorphism	3184494	3184495	2	1	none	A -> R	flagellar basal body-associated FliL family protein CDS	67	GC -> AG	GCA -> AGA	175	Substitution	Substitution	29.1%	1.2e-129
G	Polymorphism	3233622	3233622	1	1	none	T -> P	tail fiber domain-containing protein CDS	2650	T -> G	ACG -> CCG	158	SNP (transversion)	Substitution	29.1%	6.5e-116
C	Polymorphism	3234170	3234170	1	1	none	A -> G	tail fiber domain-containing protein CDS	2102	G -> C	GCG -> GGG	172	SNP (transversion)	Substitution	29.1%	6.9e-141
C	Polymorphism	3506865	3506865	1	1	none	L -> R	aspartate kinase CDS	1172	A -> C	CTT -> CGT	165	SNP (transversion)	Substitution	29.1%	1.6e-106
A	Polymorphism	343053	343053	1	1	none	V -> E	tail fiber domain-containing protein CDS	407	T -> A	GTG -> GAG	183	SNP (transversion)	Substitution	29.0%	6.7e-144
C	Polymorphism	343056	343056	1	1	none	I -> T	tail fiber domain-containing protein CDS	410	T -> C	ATT -> ACT	183	SNP (transition)	Substitution	29.0%	5.2e-128
C	Polymorphism	3183378	3183378	1	1	none				G -> C		183	SNP (transversion)		29.0%	1.3e-138
T	Polymorphism	3184456	3184456	1	1	none	K -> I	flagellar basal body-associated FliL family protein CDS	29	A -> T	AAA -> ATA	176	SNP (transversion)	Substitution	29.0%	4.9e-113
GG	Polymorphism	3184458	3184459	2	1	none	P -> G	flagellar basal body-associated FliL family protein CDS	31	CC -> GG	CCA -> GGA	176	Substitution	Substitution	29.0%	1.1e-123
C	Polymorphism	3505993	3505993	1	1	none	D -> A	ABC-F family ATP-binding cassette domain-containing protein CDS	968	A -> C	GAC -> GCC	155	SNP (transversion)	Substitution	29.0%	2.5e-122
CA	Polymorphism	3506937	3506938	2	1	none	K -> W	aspartate kinase CDS	1099	TT -> CA	AAG -> TGG	169	Substitution	Substitution	29.0%	8.1e-143
C	Polymorphism	3507259	3507259	1	1	none	H -> D	aspartate kinase CDS	778	G -> C	CAC -> GAC	162	SNP (transversion)	Substitution	29.0%	7.1e-95
GTT	Polymorphism	3830362	3830364	3	1	none	R -> N	hypothetical protein CDS	781	TCG -> GTT	CGA -> AAC	183	Substitution	Substitution	29.0%	2.2e-95
C	Polymorphism	344617	344617	1	1	none		tail fiber domain-containing protein CDS	1971	G -> C	GTG -> GTC	180	SNP (transversion)	None	28.9%	1.6e-151
GT	Polymorphism	1872335	1872336	2	1	none	L -> T	tail fiber domain-containing protein CDS	1522	AA -> GT	TTG -> ACG	173	Substitution	Substitution	28.9%	4.4e-139
C	Polymorphism	2247682	2247682	1	1	none				T -> C		152	SNP (transition)		28.9%	9e-111
G	Polymorphism	2247942	2247942	1	1	none				A -> G		149	SNP (transition)		28.9%	2.2e-125
A	Polymorphism	2988015	2988015	1	1	none		hypothetical protein CDS	42	C -> A	TCC -> TCA	187	SNP (transversion)	None	28.9%	2.5e-130
TGGGA	Polymorphism	2988341	2988345	5	1	none	DS -> VG	hypothetical protein CDS	368	ACTCT -> TGGGA	GAC,TCT -> GTG,GGA	187	Substitution	Substitution	28.9%	2.9e-111
TCTATT	Polymorphism	2988364	2988369	6	1	none	QA -> SI	hypothetical protein CDS	391	CAGGCG -> TCTATT	CAG,GCG -> TCT,ATT	187	Substitution	Substitution	28.9%	9.2e-116
C	Polymorphism	2988682	2988682	1	1	none		alpha/beta hydrolase CDS	903	T -> C	CAA -> CAG	194	SNP (transition)	None	28.9%	4e-135
G	Polymorphism	2988694	2988694	1	1	none		alpha/beta hydrolase CDS	891	C -> G	GTG -> GTC	197	SNP (transversion)	None	28.9%	3.3e-126
T	Polymorphism	3183857	3183857	1	1	none	E -> K	L,D-transpeptidase family protein CDS	409	C -> T	GAA -> AAA	180	SNP (transition)	Substitution	28.9%	6.2e-136
CCG	Polymorphism	3234466	3234468	3	1	none	K -> R	tail fiber domain-containing protein CDS	1804	TTT -> CCG	AAA -> CGG	173	Substitution	Substitution	28.9%	9.2e-129
GGC	Polymorphism	3506858	3506860	2	2	none	P -> A	aspartate kinase CDS	1177	AGG -> GGC	CCT -> GCC	166	Substitution	Substitution	28.9%	6.6e-108
CG	Polymorphism	152	153	2	1	none	N -> R	hypothetical protein CDS	565	TT -> CG	AAC -> CGC	191	Substitution	Substitution	28.8%	1.3e-163
C	Polymorphism	343152	343152	1	1	none	K -> T	tail fiber domain-containing protein CDS	506	A -> C	AAA -> ACA	184	SNP (transversion)	Substitution	28.8%	2.8e-117
C	Polymorphism	343162	343162	1	1	none		tail fiber domain-containing protein CDS	516	T -> C	CTT -> CTC	184	SNP (transition)	None	28.8%	1.9e-138
TTT	Polymorphism	1872307	1872309	3	1	none	S -> K	tail fiber domain-containing protein CDS	1549	CGA -> TTT	TCG -> AAA	170	Substitution	Substitution	28.8%	6.2e-132
AT	Polymorphism	1872391	1872392	2	1	none	V -> D	tail fiber domain-containing protein CDS	1466	CA -> AT	GTG -> GAT	170	Substitution	Substitution	28.8%	1.7e-110
C	Polymorphism	2247485	2247485	1	1	none				T -> C		156	SNP (transition)		28.8%	9.8e-91
G	Polymorphism	2247581	2247581	1	1	none				T -> G		153	SNP (transversion)		28.8%	3.1e-106
[truncated: 8,569 more rows]

## Sheet: PYE10 24h
Name	Type	Minimum	Maximum	Length	# Intervals	Direction	Amino Acid Change	CDS	CDS Position	Change	Codon Change	Coverage	Polymorphism Type	Protein Effect	Variant Frequency	Variant P-Value (approximate)
[truncated: 10,458 more rows]

[truncated: 4 more sheets: 109J_SRR14280052_SNPs, Hepes 24h_SNPs, PYE10 24h_SNPs, Summary]
